# Supplementary material for: Juxtaposition between host population structures: implications for disease transmission in a sympatric cervid community
Source: Evol Appl. 2013 Oct 9;6(7):1001–11. doi: 10.1111/eva.12065 (PMC3804234; doi:10.1111/eva.12065)
Supplement: Supplementary file 2 [file eva0006-1001-SD2.xls]

## Sheet: Sheet1
X	Y	BBJ2	BBJ2	BM415	BM415	Cervid1	Cervid1	INRA011	INRA011	OCAM	OCAM	R	R	Rt30	Rt30	BL25	BL25	BM4208	BM4208	BM6438	BM6438	BM848	BM848	BovPRL	BovPRL	K	K	O	O	Rt7	Rt7	BM1225	BM1225	BM4107	BM4107	BM6506	BM6506	D	D	Eth152	Eth152	N	N	OarFCB193	OarFCB193	P	P	Rt5	Rt5
466345	5596213	174	176	145	145	177	194	197	197	206	216	250	260	177	192	178	178	139	139	261	275	379	379	158	158	199	203	186	186	214	224	227	227	142	156	188	200	172	183	187	187	298	310	117	117	215	215	151	164
388298	5625205	172	174	152	152	175	185	197	197	212	220	250	287	171	194	178	178	139	143	263	279	0	0	158	158	199	199	193	193	211	220	227	231	140	154	188	188	176	176	0	0	302	314	95	95	219	219	151	155
388298	5625205	174	178	150	150	177	189	197	197	204	206	260	260	181	181	178	182	177	177	263	265	375	375	158	158	199	199	186	193	218	224	225	227	142	154	186	188	176	176	187	187	298	327	108	112	223	223	153	160
387472	5624411	172	172	152	152	175	177	195	197	0	0	260	260	194	198	178	178	143	177	263	277	375	383	158	158	199	199	0	0	211	211	227	233	142	142	188	207	156	172	187	187	302	302	100	114	219	219	151	151
388298	5625205	172	176	141	141	179	189	197	197	206	220	260	260	198	198	178	178	171	173	277	279	369	375	158	160	199	199	186	186	211	224	227	227	142	154	192	207	160	160	189	191	281	281	100	100	219	219	153	164
388298	5625205	172	174	152	152	183	189	197	197	208	208	260	287	181	181	178	178	169	169	263	265	375	375	158	160	199	199	186	193	216	226	225	227	142	144	194	198	176	176	187	191	298	340	95	95	226	226	151	151
388298	5625205	172	174	141	145	177	177	193	201	212	216	250	260	171	194	178	180	160	169	263	265	369	375	158	158	199	199	0	0	224	228	227	231	151	151	194	200	160	187	187	187	314	318	95	112	219	223	149	155
372415	5652645	172	174	152	152	177	189	195	197	206	212	260	260	192	194	178	180	139	177	259	275	375	379	158	160	203	203	186	186	224	228	227	233	142	154	186	186	187	187	0	0	318	318	100	117	219	219	151	162
389876	5622692	172	176	143	145	177	189	197	197	202	206	250	260	177	185	176	182	150	177	265	275	0	0	158	160	199	199	186	186	226	228	225	225	147	147	194	203	168	187	187	187	298	314	100	117	230	230	151	160
389808	5619443	172	178	141	145	189	194	195	201	206	206	250	250	194	194	178	178	139	160	0	0	0	0	158	160	199	203	186	186	216	222	227	227	142	147	188	201	183	183	0	0	306	314	100	117	219	219	151	170
388274	5624390	172	174	152	152	187	194	197	204	202	216	250	260	192	192	178	178	169	175	271	277	375	383	158	158	199	203	193	193	226	228	225	227	147	154	188	198	187	187	179	189	298	302	91	119	223	230	164	170
388274	5624390	172	172	145	145	177	194	195	197	212	216	250	260	198	198	178	182	139	139	261	271	379	395	158	160	199	199	186	201	224	226	0	0	142	152	194	194	160	176	189	191	298	310	108	117	219	219	151	168
388274	5624390	172	174	145	145	177	189	195	203	0	0	260	260	171	198	178	180	173	175	263	273	363	375	158	160	199	199	186	186	209	218	225	225	147	147	188	201	172	187	179	179	306	310	114	117	219	219	164	168
373251	5652622	172	174	141	152	175	189	197	197	216	216	250	260	177	177	178	178	0	0	271	277	375	375	158	160	195	199	186	186	211	222	233	233	147	151	203	203	172	187	187	191	310	310	93	112	219	219	146	151
466345	5596213	172	174	141	145	189	194	197	197	212	212	260	260	171	171	178	178	169	177	263	271	375	375	158	158	199	199	0	0	218	228	231	231	140	140	201	203	172	187	187	191	324	340	95	117	219	226	155	164
465495	5594589	172	172	141	145	189	190	197	197	204	208	250	260	192	194	180	182	139	139	267	279	375	375	160	160	199	199	0	0	226	230	225	227	140	142	188	198	163	172	169	183	324	340	112	117	215	215	150	153
378980	5651652	172	174	152	152	189	194	197	197	196	206	260	260	183	183	178	186	139	175	257	279	0	0	158	160	195	199	186	186	218	230	227	237	147	169	194	200	176	176	175	189	298	318	114	117	219	230	160	164
368805	5671593	172	172	141	152	175	175	197	197	202	206	250	250	180	180	178	178	139	139	261	263	375	379	158	158	199	203	0	0	224	224	0	0	0	0	203	205	172	172	187	187	298	332	95	117	230	237	160	170
379830	5652463	172	172	141	145	183	189	197	207	208	210	250	260	194	194	178	178	160	160	279	279	369	379	158	158	195	199	0	0	222	224	231	237	147	158	186	203	156	176	187	187	310	314	114	117	219	242	155	157
380815	5659817	172	178	0	0	0	0	197	201	206	208	260	260	171	171	178	180	139	169	263	269	375	375	158	158	199	199	193	193	226	230	225	231	151	154	192	205	160	187	179	189	302	332	95	114	219	219	155	164
389876	5622692	172	174	145	152	187	189	197	197	208	212	250	260	192	192	178	180	139	143	263	279	0	0	158	160	199	199	181	193	222	222	227	231	140	140	186	194	160	160	179	179	314	318	108	114	219	223	149	155
389876	5622692	172	176	141	152	189	189	195	197	206	206	250	260	0	0	178	180	139	150	265	271	0	0	158	158	199	199	186	201	224	224	225	225	140	142	186	186	172	176	0	0	310	340	114	117	223	226	146	151
389876	5622692	172	172	141	141	183	185	191	197	206	210	260	260	198	198	178	182	139	177	269	273	375	395	158	158	199	199	0	0	209	224	247	247	142	144	198	205	183	187	179	187	298	314	95	117	219	230	0	0
389876	5622692	172	172	0	0	175	194	201	201	206	212	250	260	0	0	178	180	139	177	273	277	375	377	158	158	199	199	186	186	228	228	225	225	147	151	186	188	168	187	179	183	314	314	95	117	219	226	146	155
373251	5652622	174	176	152	152	177	177	201	201	206	210	260	260	173	173	178	178	173	173	251	271	363	385	158	158	199	199	186	186	214	224	231	233	147	147	186	186	172	172	179	187	306	310	114	119	223	230	151	153
372415	5652645	174	174	143	143	185	189	197	197	206	214	260	260	180	196	176	178	145	177	261	265	375	379	158	160	199	203	186	186	218	226	225	231	142	151	188	188	172	176	191	191	298	306	95	114	223	233	151	168
372415	5652645	172	172	0	0	175	196	195	197	206	216	250	260	173	194	178	178	139	160	251	263	0	0	158	158	199	199	186	209	216	228	233	233	140	142	198	198	172	187	189	189	281	314	95	100	219	219	156	164
372415	5652645	172	174	141	141	175	177	197	201	0	0	250	287	0	0	178	178	150	177	271	279	0	0	158	160	199	199	193	201	211	224	231	237	147	151	188	200	172	187	183	191	310	328	95	117	219	237	151	155
373251	5652622	172	172	152	152	189	189	197	197	212	216	250	250	180	198	182	182	160	169	279	279	373	375	158	158	199	203	186	193	218	224	225	227	142	142	186	198	176	183	0	0	302	310	114	117	219	219	151	158
378186	5652502	174	178	0	0	189	192	197	197	208	212	250	260	196	200	180	180	165	165	265	279	375	385	158	160	199	199	186	193	0	0	225	225	140	158	186	205	187	187	179	191	306	306	108	114	226	226	151	155
466345	5596213	172	174	141	141	173	185	195	201	212	212	260	260	183	185	178	178	139	169	263	279	379	381	158	158	199	199	186	186	211	224	231	233	140	152	188	198	172	172	179	181	310	314	114	114	226	230	151	160
465549	5596216	172	174	141	145	177	177	197	204	206	210	250	250	194	194	178	178	160	173	275	279	375	381	158	160	199	199	186	193	218	224	227	231	147	147	188	188	176	187	187	187	293	306	95	108	215	215	164	166
387472	5624411	172	174	141	141	185	196	197	204	206	214	250	260	171	171	178	180	171	173	279	279	379	379	158	160	199	199	193	193	216	226	227	227	140	142	186	186	187	187	0	0	285	340	114	119	219	237	164	170
387472	5624411	172	174	152	152	177	185	197	197	0	0	260	260	194	194	178	178	139	171	269	273	0	0	158	158	195	199	186	186	226	228	227	227	142	142	194	200	160	160	179	187	310	314	114	114	226	226	146	156
387472	5624411	172	174	0	0	185	194	197	197	206	212	250	260	180	194	178	178	139	173	279	279	375	379	158	158	199	199	186	193	211	224	231	233	140	144	188	194	176	187	181	181	306	314	95	114	219	219	155	170
387472	5624411	174	178	152	152	185	196	197	197	210	212	260	260	194	194	178	182	139	154	273	273	369	379	158	160	195	199	186	186	228	230	227	231	142	142	194	205	160	176	0	0	306	314	114	117	230	230	146	151
387472	5624411	172	172	145	152	177	177	191	197	206	210	260	260	171	171	176	178	160	175	263	275	0	0	158	158	199	199	0	0	224	230	225	233	147	151	200	203	187	187	179	187	306	306	95	114	219	219	151	164
465495	5594589	172	174	145	145	0	0	191	197	202	212	250	260	185	185	178	178	139	177	263	273	0	0	158	160	199	199	186	193	214	228	225	231	151	154	0	0	187	187	179	179	310	318	0	0	223	223	151	155
389823	5620243	172	172	152	152	177	177	197	201	208	216	250	250	171	171	178	178	139	169	275	279	375	383	158	158	203	203	193	193	222	226	231	231	144	156	188	200	172	183	187	187	314	314	117	119	230	230	160	160
464729	5596230	172	178	141	145	183	187	197	201	206	216	260	260	198	198	178	178	150	169	263	265	379	379	158	158	199	199	186	186	218	220	225	227	147	156	186	186	163	168	179	179	281	340	117	117	219	219	151	151
380815	5659817	172	172	141	143	177	177	197	197	212	216	250	260	192	192	178	178	165	173	263	279	375	375	158	158	199	199	186	186	224	230	225	225	140	142	188	188	172	172	179	189	302	340	117	117	223	241	151	162
380815	5659817	172	172	141	152	177	189	197	197	206	206	250	260	194	194	178	178	139	169	263	279	375	379	158	158	203	203	186	186	222	224	231	237	144	144	188	205	172	187	179	191	310	310	117	117	237	237	151	151
463904	5593042	172	172	0	0	185	189	195	197	212	218	260	260	194	194	178	178	139	160	251	275	379	395	158	160	199	199	186	186	218	218	225	225	142	147	200	201	172	187	191	191	310	312	112	117	230	230	155	160
464651	5592214	172	176	143	143	179	181	195	197	206	208	250	250	194	194	178	178	139	160	251	269	0	0	158	158	199	199	186	193	226	226	229	229	142	153	196	203	172	172	179	191	306	318	100	117	241	241	149	160
464651	5592214	172	174	0	0	190	196	197	197	196	212	0	0	192	198	178	178	139	160	251	275	375	395	158	160	199	199	186	186	222	226	229	233	147	158	186	200	156	176	0	0	310	314	117	121	230	241	151	151
464651	5592214	172	176	141	150	189	190	195	197	206	212	260	260	171	177	178	180	139	160	0	0	0	0	158	160	199	199	186	186	211	214	227	227	140	140	186	205	191	191	179	191	310	318	100	117	223	223	151	158
372415	5652645	172	174	152	152	177	189	197	201	206	214	260	287	177	177	178	178	0	0	0	0	379	379	160	160	199	199	186	193	224	228	227	231	140	151	188	198	172	172	179	187	318	318	112	119	219	230	156	164
372381	5651000	172	176	152	152	175	189	197	197	204	206	260	260	180	180	176	178	160	162	263	275	375	385	158	158	199	203	186	186	218	226	225	225	140	144	186	201	172	172	181	181	314	327	95	117	219	219	149	164
380815	5659817	172	172	145	145	175	177	197	197	212	212	250	260	194	194	178	178	160	169	257	263	363	377	158	158	199	199	181	193	211	211	225	231	142	148	186	188	172	187	179	191	310	310	112	117	223	230	146	164
372415	5652645	172	178	0	0	194	196	197	197	206	206	260	260	173	173	178	180	139	139	263	279	363	379	158	158	199	199	186	186	224	230	225	231	142	147	196	196	172	187	187	187	306	314	100	114	219	219	151	160
372415	5652645	172	172	150	152	175	189	197	197	206	212	259	260	194	194	178	182	139	139	265	275	363	373	158	158	199	203	186	193	218	218	225	225	142	147	186	188	172	187	175	179	312	332	112	117	223	223	151	160
381519	5654069	172	174	141	141	177	185	197	197	206	214	250	260	187	202	178	180	139	169	263	265	373	379	158	160	199	203	181	186	222	222	231	231	144	144	198	205	172	172	179	183	310	310	112	117	230	237	151	151
381519	5654069	172	174	141	141	185	190	197	197	208	214	250	250	177	177	178	178	139	169	265	265	375	379	158	160	199	199	186	193	222	224	225	231	142	142	186	205	172	191	187	191	310	328	117	117	219	230	151	162
465495	5594589	172	172	145	152	175	187	197	197	202	216	250	260	177	177	178	180	169	169	263	271	375	375	160	160	199	203	186	193	211	222	227	233	140	144	200	200	168	187	0	0	302	314	100	114	219	223	151	166
379365	5629499	172	172	145	145	175	189	197	201	212	218	250	260	196	196	178	178	173	175	251	279	369	379	158	158	199	199	186	186	224	226	227	237	147	169	200	205	187	187	191	191	310	310	110	119	215	215	155	168
371564	5651027	172	174	141	152	177	189	197	197	206	212	250	260	185	192	178	178	177	177	263	275	375	379	160	160	199	203	193	193	222	226	0	0	140	142	194	198	187	187	179	191	298	306	114	117	230	233	160	170
373251	5652622	172	174	0	0	177	189	197	201	202	214	250	260	171	194	178	182	139	139	261	275	375	383	158	160	199	199	193	193	218	222	231	231	142	167	186	186	160	168	0	0	299	299	114	119	219	219	155	162
449165	5598834	174	178	143	145	175	189	197	197	196	204	250	260	171	192	178	180	139	139	263	275	375	379	158	158	199	199	186	193	218	224	231	231	142	147	188	205	176	176	179	179	302	302	95	100	229	229	153	162
465630	5601155	172	178	141	141	164	194	191	197	206	216	259	287	198	198	178	178	147	147	263	271	373	375	158	158	199	203	186	201	218	224	225	227	140	156	186	186	160	172	175	187	302	310	114	121	215	215	155	160
465495	5594589	172	174	145	145	177	190	197	197	210	212	250	260	171	173	178	180	177	177	273	275	379	379	158	160	199	203	186	186	228	228	225	229	142	147	198	203	176	176	0	0	298	340	112	121	223	223	151	164
379830	5652463	172	178	141	141	177	189	197	197	202	210	260	260	173	177	178	182	160	177	267	273	373	379	158	160	199	203	186	186	224	228	227	231	142	142	196	201	172	172	179	187	302	314	108	114	219	230	153	170
379830	5652463	172	174	141	152	177	189	197	201	212	216	250	250	171	198	178	182	139	173	0	0	375	375	158	160	199	199	186	193	222	228	231	231	0	0	188	198	172	183	179	191	299	310	95	108	223	230	151	155
378980	5651652	172	174	141	152	175	189	191	203	206	212	250	260	171	171	178	178	175	175	279	279	375	377	158	158	199	199	186	186	218	226	225	231	140	147	205	205	172	172	179	187	293	327	108	114	223	237	153	153
464651	5592214	172	174	152	152	189	192	197	197	206	214	250	260	180	194	178	178	169	173	263	279	369	375	158	160	199	203	186	186	211	211	225	225	140	147	186	188	176	176	179	179	314	318	100	117	223	230	157	170
465630	5601155	172	174	141	145	189	194	197	197	206	212	260	260	192	198	180	182	150	169	255	273	0	0	158	160	199	203	0	0	226	226	0	0	142	147	194	194	172	172	189	189	310	314	100	117	219	237	151	151
465630	5601155	172	172	0	0	177	189	197	197	196	202	250	260	198	198	178	182	139	139	265	275	383	390	158	160	199	199	193	193	209	224	227	233	151	153	188	188	176	176	187	191	281	298	95	112	219	219	160	164
465630	5601155	172	178	150	152	175	189	191	197	196	206	250	260	185	192	178	180	139	139	273	277	383	383	158	160	199	203	193	193	218	220	225	227	142	154	186	188	172	176	191	191	298	326	95	100	219	219	143	160
466345	5596213	174	174	141	141	189	189	197	197	204	206	260	260	185	185	178	178	169	177	261	263	379	379	158	158	199	203	186	186	222	222	227	227	142	144	188	203	172	172	179	179	314	328	95	108	223	223	149	153
359386	5656259	172	172	143	143	189	189	197	197	206	212	250	260	198	198	176	180	139	169	263	271	363	371	158	160	199	203	0	0	218	222	225	227	140	147	186	198	183	187	187	191	299	299	117	117	219	219	151	151
359386	5656259	172	174	150	152	177	183	197	197	204	208	250	260	198	198	178	178	169	171	273	279	369	379	160	160	199	199	181	186	226	228	227	233	147	161	188	201	183	187	179	189	310	323	100	108	215	233	151	162
371564	5651027	172	174	141	152	175	189	197	201	210	212	260	260	194	194	178	192	139	139	279	279	375	375	160	160	199	199	181	186	224	226	233	233	142	152	186	194	172	172	179	185	298	318	112	121	219	233	155	156
381881	5631883	168	174	150	150	177	190	197	197	202	206	250	260	171	198	178	180	143	177	0	0	375	383	158	158	199	199	0	0	222	226	227	227	142	147	186	188	0	0	0	0	299	314	114	119	219	223	0	0
466345	5596213	172	172	143	145	175	189	195	197	206	212	260	260	171	171	178	178	150	171	251	279	0	0	160	160	199	199	0	0	222	224	231	231	142	167	188	203	172	172	187	187	299	314	114	117	215	215	146	155
364722	5672527	172	178	141	141	167	177	195	204	0	0	250	260	198	198	178	180	139	145	271	271	377	379	160	160	199	199	186	186	211	224	225	231	142	167	201	201	172	172	175	189	281	314	117	117	241	241	166	168
466345	5596213	168	178	150	150	185	194	197	197	210	212	250	250	192	198	178	178	139	175	271	279	379	379	158	158	199	203	186	186	226	228	225	231	140	142	188	205	160	163	181	189	310	328	114	117	223	223	151	151
359386	5656259	172	172	152	152	189	196	197	197	0	0	260	260	198	198	178	182	169	177	261	263	379	379	158	158	199	199	0	0	226	228	225	225	142	144	200	205	163	187	187	189	323	326	108	112	226	239	151	160
364744	5673334	172	174	141	152	194	196	191	197	208	212	260	287	173	173	178	180	175	175	251	271	379	383	158	158	199	199	186	193	211	230	231	233	142	142	198	205	168	168	179	183	302	340	117	121	215	215	149	164
359386	5656259	172	172	141	145	175	183	197	204	206	212	250	260	180	180	178	178	139	143	261	279	369	375	158	158	203	203	186	186	222	224	227	231	147	151	205	205	187	187	181	202	302	332	117	119	219	219	155	164
465274	5605281	172	172	141	152	179	194	191	197	206	220	250	260	198	198	180	182	139	173	251	273	0	0	158	160	199	203	181	193	218	228	227	227	142	142	196	203	172	183	181	187	298	314	114	117	219	219	153	160
465549	5596216	172	174	141	143	189	189	197	197	206	212	250	250	171	194	178	178	139	139	251	263	375	379	158	160	199	199	186	186	224	226	231	231	140	151	188	198	163	163	189	191	310	326	95	123	219	219	155	170
463642	5608578	172	172	152	152	179	189	195	195	212	216	250	250	194	202	176	180	169	175	263	275	375	379	158	160	199	199	186	193	224	226	225	247	151	153	194	198	183	183	179	189	306	318	117	117	230	230	160	162
462846	5609383	172	176	145	145	177	177	195	204	202	208	250	260	198	198	180	180	139	139	255	279	375	381	158	158	199	199	186	193	218	224	231	231	142	142	186	205	176	183	179	187	293	314	95	114	210	219	153	156
462856	5611028	172	172	141	141	175	189	201	204	210	216	250	260	198	198	178	178	0	0	251	271	0	0	158	160	199	203	186	193	226	228	225	233	142	142	194	203	187	187	187	187	314	314	112	119	230	230	160	164
379365	5629499	172	172	141	141	185	189	195	197	206	208	260	260	180	180	178	178	139	177	273	279	375	375	158	160	199	199	193	193	214	226	225	231	152	152	188	194	156	176	175	181	281	302	93	114	219	219	149	164
380186	5630293	172	176	141	141	189	189	197	197	204	212	250	260	185	196	178	182	139	177	265	279	375	379	158	160	199	199	186	186	211	222	231	231	142	147	188	200	160	172	187	187	314	328	108	121	219	219	153	160
462041	5618448	172	178	152	152	177	183	191	197	208	216	260	260	190	190	178	182	139	139	251	279	377	390	158	158	199	203	0	0	224	224	227	231	142	163	186	186	168	183	189	189	306	340	104	112	223	223	151	151
465495	5594589	172	174	0	0	183	189	195	197	206	208	250	260	185	185	178	178	139	169	251	265	375	379	158	158	199	199	193	193	224	224	227	227	140	140	194	205	187	187	179	181	302	310	95	117	230	230	151	160
365031	5652838	172	174	150	150	189	189	197	201	206	210	260	260	173	173	178	178	162	165	273	279	369	373	160	160	199	203	186	193	222	226	0	0	0	0	0	0	0	0	0	0	0	0	0	0	0	0	0	0
368603	5663396	174	176	0	0	189	190	197	197	206	220	260	260	194	194	178	178	143	143	257	271	363	379	158	158	199	199	186	186	224	228	227	231	142	147	194	205	168	172	179	191	281	340	100	114	219	223	153	168
364744	5673334	172	172	141	143	189	189	197	197	206	214	260	260	194	198	178	180	139	169	261	271	377	379	158	158	199	199	186	193	218	218	225	231	140	154	186	188	176	187	191	191	314	314	108	119	233	242	151	155
365846	5652816	172	174	0	0	175	189	197	197	202	202	260	260	183	183	178	178	139	175	251	273	0	0	158	160	199	199	0	0	220	224	227	233	142	147	188	203	160	187	179	187	302	302	95	117	226	233	146	155
465549	5596216	172	174	150	150	185	189	197	197	206	206	260	260	194	194	178	178	169	173	0	0	375	379	158	160	199	203	186	186	214	224	227	233	152	169	188	200	176	183	181	187	314	314	95	114	223	226	153	160
464729	5596230	172	174	0	0	0	0	191	201	208	214	260	287	185	202	178	178	139	139	0	0	0	0	158	158	203	203	181	193	226	228	225	225	140	154	200	207	187	187	0	0	299	310	108	117	239	239	153	153
464729	5596230	168	172	150	150	185	194	197	204	208	210	250	260	196	196	176	180	139	160	271	279	0	0	158	158	199	203	186	186	226	228	225	225	140	142	186	188	191	191	189	191	298	328	108	112	219	226	151	151
464729	5596230	172	174	145	145	185	189	191	197	208	212	260	287	185	202	178	178	139	162	265	265	383	390	158	158	199	203	181	186	226	228	225	233	140	151	207	207	172	187	0	0	299	314	100	117	233	233	153	155
464729	5596230	172	172	141	141	175	189	191	197	202	216	250	260	198	198	178	180	150	173	279	279	375	377	158	158	199	199	186	193	216	224	225	231	144	158	200	200	156	156	179	179	298	306	95	112	219	219	149	151
372398	5651814	172	174	0	0	189	190	197	197	204	204	260	260	192	192	178	178	139	177	267	271	379	383	158	158	199	203	186	186	211	224	225	225	140	142	186	205	160	160	187	191	306	314	93	121	219	219	153	160
378186	5652502	174	174	0	0	175	177	197	197	206	212	250	260	198	198	178	180	145	165	273	279	375	385	158	158	199	199	186	186	228	228	225	225	140	140	186	205	176	176	179	191	293	310	108	114	226	226	151	160
365031	5652838	172	174	0	0	177	177	197	204	210	212	250	260	171	177	178	178	169	177	251	265	375	379	158	160	199	203	193	193	216	220	225	227	147	147	186	200	187	191	179	191	306	340	91	114	226	237	156	168
372381	5651000	172	174	141	141	177	177	197	204	210	212	250	260	171	177	178	178	169	177	251	265	375	379	158	160	199	203	193	193	216	220	225	227	147	147	186	200	187	191	179	191	306	340	91	114	226	237	156	168
388298	5625205	172	174	141	145	181	189	197	201	206	214	250	259	198	198	178	180	145	160	265	275	0	0	160	160	199	199	186	193	228	228	225	225	151	167	198	200	172	183	179	179	299	328	95	108	215	223	151	151
388298	5625205	174	174	141	152	177	185	197	197	208	212	260	287	0	0	178	180	169	169	263	265	0	0	158	160	203	203	186	193	224	226	225	233	140	156	188	205	183	183	179	179	281	302	108	117	219	233	151	155
388298	5625205	172	174	152	152	175	177	197	204	216	220	260	287	177	177	178	178	143	169	263	279	0	0	158	158	199	203	193	193	220	220	225	233	140	151	188	188	156	156	179	179	298	299	95	117	223	223	151	164
388298	5625205	168	172	141	141	185	196	197	197	212	216	260	287	173	198	178	180	160	173	0	0	375	379	158	160	199	203	186	186	222	224	227	227	142	147	188	188	172	172	179	187	302	306	95	100	219	230	151	153
388298	5625205	172	174	152	152	189	196	195	197	206	206	260	260	185	185	178	178	165	169	265	271	381	381	158	158	199	199	186	186	211	224	227	231	140	142	186	186	172	183	179	191	281	327	100	108	219	233	151	160
447472	5595576	172	172	141	141	189	189	197	197	206	216	250	260	171	180	178	178	139	177	265	273	369	379	158	158	199	199	186	186	226	228	231	231	142	147	194	203	183	183	179	191	281	310	95	114	219	223	150	151
467879	5589687	172	174	0	0	177	189	197	197	206	206	250	250	173	173	178	182	139	139	275	277	375	379	158	160	199	199	186	193	211	226	231	231	140	140	186	198	156	187	181	187	298	310	104	108	219	219	156	160
466368	5597051	172	172	141	141	175	185	197	197	204	206	250	260	192	198	178	182	139	177	273	279	375	379	158	160	199	199	186	193	218	228	225	225	142	151	188	203	176	176	187	189	310	310	117	119	215	215	160	160
462846	5609383	172	172	152	152	185	189	197	197	206	206	250	250	0	0	178	182	139	177	0	0	375	375	158	160	199	203	186	186	211	218	226	226	142	142	186	194	163	176	187	187	0	0	114	123	0	0	151	151
464729	5596230	174	176	0	0	189	194	197	201	208	212	250	260	171	173	178	180	139	139	279	279	369	383	158	158	199	203	186	186	211	220	231	231	142	144	198	200	168	176	191	191	298	339	95	114	219	237	151	166
464737	5604447	172	178	0	0	167	194	197	204	206	216	250	260	171	207	178	180	162	169	267	273	379	379	160	160	199	199	186	193	224	226	231	231	142	154	192	205	172	187	179	193	298	327	100	117	219	219	153	160
431616	5653978	172	174	0	0	189	189	197	201	206	212	250	250	194	194	180	180	139	173	265	279	375	379	158	160	199	199	186	186	226	232	227	231	140	156	186	200	160	172	187	191	298	328	108	117	222	226	164	168
431616	5653978	172	178	0	0	189	190	197	197	212	218	250	250	171	171	178	178	160	173	251	279	375	379	158	158	199	203	186	186	226	226	227	231	147	167	192	192	176	187	187	196	310	310	112	114	0	0	153	155
378186	5652502	172	174	150	150	177	189	197	197	212	216	260	287	192	202	178	178	160	169	273	279	371	377	158	158	199	203	186	193	218	228	225	227	142	156	186	194	176	187	175	179	310	340	112	117	226	226	156	164
368603	5663396	172	172	141	152	175	196	197	197	206	216	260	260	0	0	182	182	139	169	271	281	363	369	158	160	199	203	186	186	226	228	227	233	142	161	186	201	172	172	191	191	298	302	100	117	226	230	146	151
380621	5651616	172	172	141	145	190	190	197	197	216	220	250	260	192	198	178	182	167	169	255	279	369	375	158	158	199	199	193	193	224	226	225	231	142	142	198	200	172	183	187	189	314	340	93	95	219	223	155	160
422624	5655746	174	174	145	145	177	189	197	201	204	206	260	260	171	194	176	178	139	177	261	273	375	390	158	160	199	203	193	209	211	222	227	231	147	156	188	201	176	187	175	179	318	328	117	117	230	233	151	164
422624	5655746	174	174	0	0	167	189	191	197	206	206	250	250	198	198	178	178	143	177	261	261	375	385	158	158	199	199	193	193	222	226	225	225	147	165	188	205	156	172	179	187	298	314	112	117	219	222	151	151
422624	5655746	168	176	141	152	175	189	195	197	206	212	260	260	198	198	180	180	139	165	263	271	0	0	158	160	199	203	0	0	220	228	225	225	154	167	200	203	160	183	189	191	310	340	112	117	0	0	157	160
443915	5648920	172	172	145	150	189	196	197	201	206	212	260	260	198	198	178	178	143	143	279	279	369	379	158	160	199	203	181	186	211	226	231	231	156	156	196	198	172	172	179	179	302	310	117	121	230	233	151	155
429170	5654847	174	178	0	0	181	185	197	197	206	212	260	260	194	196	178	178	143	143	273	279	379	383	160	160	199	199	186	193	222	224	227	237	151	154	188	194	176	187	187	189	302	314	114	117	230	233	155	164
429170	5654847	172	174	141	141	187	189	197	201	206	214	260	260	185	202	178	180	139	177	271	271	373	379	158	158	199	203	186	186	226	228	227	231	142	144	186	198	176	179	187	187	314	326	114	121	219	219	151	151
429170	5654847	174	174	150	150	189	194	193	197	210	212	260	260	204	204	0	0	139	177	263	273	0	0	158	158	199	203	0	0	218	226	227	231	147	151	188	188	172	187	175	193	314	324	95	95	226	226	160	160
431616	5653978	170	172	141	141	177	190	197	197	204	216	260	287	180	180	178	178	177	177	251	271	377	379	158	160	199	199	186	193	216	224	227	227	142	163	192	207	176	176	179	187	281	332	117	117	223	233	151	151
429170	5654847	172	172	141	141	177	189	195	197	204	216	250	250	171	171	178	180	139	177	263	273	375	375	158	160	199	199	193	193	211	228	225	227	142	142	201	201	163	172	179	187	281	302	114	117	237	237	151	170
431616	5653978	172	174	141	141	185	189	193	197	202	206	250	250	173	173	178	180	143	160	251	269	379	379	158	158	199	199	186	193	224	226	225	233	151	154	186	205	172	176	179	179	314	340	112	121	223	237	155	155
429170	5654847	172	172	0	0	189	189	197	197	204	210	250	260	177	192	178	178	173	173	257	265	373	379	158	158	199	203	193	193	224	226	231	231	0	0	186	203	172	172	0	0	314	314	95	117	219	230	151	162
431616	5653978	172	172	152	152	175	185	195	197	208	216	250	260	198	198	178	178	139	169	273	279	375	379	158	158	199	199	186	193	224	226	227	231	140	144	201	203	172	172	0	0	314	314	117	119	223	223	164	164
463642	5608578	172	172	0	0	177	189	197	201	206	214	250	260	180	180	178	180	139	169	261	263	375	390	158	160	203	203	186	186	226	241	225	225	142	147	188	200	187	187	179	191	293	314	95	95	219	219	151	160
465274	5605281	172	172	141	141	175	189	197	197	206	216	250	260	196	196	178	180	139	169	251	263	375	383	158	160	199	203	193	193	226	228	231	231	140	151	173	186	176	176	179	179	306	314	114	117	219	226	151	156
445754	5587378	172	172	141	152	179	189	197	197	210	210	250	260	0	0	178	180	177	177	263	277	375	375	158	160	199	203	186	193	220	228	231	231	142	147	188	200	172	187	179	191	310	326	117	121	237	239	151	151
464651	5592214	174	176	150	152	175	189	197	201	196	206	260	260	192	194	178	182	169	175	269	279	375	388	158	160	199	199	193	193	209	228	225	233	142	144	188	192	172	187	175	196	314	318	95	108	219	241	151	160
359386	5656259	172	178	141	141	189	189	197	197	212	216	250	250	173	173	178	178	139	143	271	277	375	379	158	160	203	203	193	193	220	226	225	233	142	147	194	194	160	176	187	193	314	328	108	114	219	219	160	164
464729	5596230	172	172	141	145	189	194	197	197	206	212	250	260	171	171	178	178	165	169	269	275	375	375	158	158	199	199	193	193	224	228	225	225	142	142	186	188	183	183	179	179	285	310	102	112	215	215	160	164
464729	5596230	172	172	150	150	181	189	197	197	206	208	250	260	187	187	178	178	139	169	251	263	377	383	158	160	199	203	186	186	222	224	227	233	142	154	198	200	187	187	187	187	298	314	95	117	219	237	151	153
358557	5656285	172	174	145	145	189	189	197	197	204	206	259	260	173	194	178	178	139	169	261	265	375	381	158	160	199	203	186	193	211	228	225	231	142	147	188	188	187	187	179	193	310	318	104	117	219	233	151	155
359386	5656259	172	174	143	152	189	190	191	197	206	216	250	260	185	185	182	182	160	179	271	279	377	377	158	160	199	199	186	193	211	230	227	237	140	142	188	198	156	183	173	179	306	310	117	117	233	233	151	153
359386	5656259	172	176	141	141	185	196	197	204	208	216	250	250	192	192	176	178	143	177	251	261	377	379	158	158	199	199	186	186	224	224	225	227	140	147	201	205	0	0	179	179	306	310	95	112	226	226	155	155
358557	5656285	172	172	141	141	177	189	195	197	0	0	250	250	194	194	178	178	139	173	271	277	375	375	158	158	199	199	0	0	224	226	225	227	151	151	200	200	168	168	183	187	302	310	93	117	219	230	151	166
462065	5622545	172	172	0	0	177	177	197	197	212	212	250	260	180	198	178	178	139	169	265	269	0	0	160	160	199	203	0	0	211	224	231	231	147	147	201	205	163	172	179	191	314	328	100	117	226	241	146	160
389808	5619443	172	172	141	152	177	183	201	204	206	216	250	260	194	198	178	178	139	160	267	273	369	395	158	158	199	199	193	193	218	222	225	231	147	156	173	186	160	176	191	191	302	302	112	117	215	215	151	166
379830	5652463	172	172	0	0	177	189	195	197	206	212	250	260	192	194	178	178	139	165	265	279	375	381	158	160	199	199	0	0	224	228	231	231	140	144	186	198	176	176	179	191	310	328	91	121	223	223	151	151
389808	5619443	172	176	143	145	185	192	197	199	206	206	250	260	190	190	178	178	139	173	251	271	0	0	158	158	199	199	186	193	216	224	227	227	142	142	196	201	172	183	187	191	298	314	114	117	226	237	155	164
365031	5652838	172	172	0	0	183	189	191	197	204	206	250	259	173	198	178	182	139	139	265	279	373	379	158	160	199	199	186	186	226	228	225	231	144	147	188	188	0	0	181	187	281	281	95	114	219	229	151	153
461305	5587283	172	172	152	152	189	196	197	197	208	212	250	260	194	194	178	180	165	169	261	263	375	375	158	158	199	199	186	193	222	224	227	227	151	151	186	188	160	168	187	191	299	310	114	123	219	226	150	155
389110	5624371	172	172	141	152	177	185	197	201	202	212	260	287	171	198	178	180	143	177	263	273	379	383	158	160	199	199	186	186	211	226	227	227	142	154	201	207	172	176	187	189	298	298	100	117	219	223	151	170
462059	5621728	172	172	145	152	175	194	195	204	214	214	259	259	198	198	178	178	177	177	279	279	379	383	158	160	199	199	193	201	224	226	231	231	142	147	198	198	176	179	187	187	326	326	112	117	215	219	149	153
383321	5622858	172	174	143	143	175	179	197	197	206	210	250	260	187	196	178	178	177	177	271	279	375	381	158	160	199	199	186	193	228	230	225	231	142	151	188	205	168	168	191	191	302	314	95	117	219	219	157	160
462856	5611028	172	172	145	145	189	189	197	197	202	208	287	287	185	185	180	180	139	165	263	275	381	381	158	160	199	203	186	186	209	230	227	231	140	142	188	188	191	191	175	187	310	314	0	0	219	230	151	170
362297	5673394	168	172	145	152	187	189	197	201	212	216	259	260	171	171	178	182	143	177	273	279	375	375	158	160	193	199	0	0	218	226	225	225	140	163	188	188	176	176	187	187	281	281	114	114	219	219	151	168
364744	5673334	172	178	141	145	183	194	197	201	210	216	250	260	198	198	178	178	160	171	271	279	375	379	158	160	199	199	186	186	209	224	225	227	140	144	188	201	176	187	179	187	293	328	95	106	215	215	149	164
462059	5621728	172	172	145	152	190	194	195	197	206	220	260	260	192	192	178	178	139	169	271	273	373	375	158	158	199	203	0	0	224	228	227	227	140	142	194	194	179	187	179	187	310	321	102	108	233	239	151	153
368805	5671593	172	172	0	0	175	183	197	197	212	216	250	259	0	0	178	178	177	177	257	271	369	373	160	160	195	199	186	186	224	228	225	231	142	151	186	200	187	187	179	191	299	306	100	119	230	233	151	160
389808	5619443	172	172	145	145	189	194	195	204	206	212	250	260	196	202	178	178	160	169	255	279	375	375	158	160	199	203	0	0	222	226	227	231	147	154	0	0	187	187	0	0	306	340	114	117	219	219	151	151
379365	5629499	172	172	141	152	167	177	197	201	212	220	250	260	171	171	178	180	139	143	263	271	369	379	158	160	199	199	186	186	222	224	225	225	147	156	192	203	168	183	179	179	281	314	95	108	0	0	151	151
379365	5629499	172	172	141	150	189	189	197	197	206	214	250	260	171	198	180	180	139	177	265	265	369	379	158	158	199	199	193	193	211	230	225	225	147	147	188	194	183	183	193	193	310	318	112	117	230	230	151	160
429158	5654007	174	176	0	0	177	192	197	201	0	0	250	250	194	194	178	178	139	169	275	279	363	373	158	160	199	199	186	193	228	228	225	227	151	156	186	205	156	156	187	187	281	310	108	114	226	233	156	160
462059	5621728	172	172	152	152	177	189	191	197	212	212	250	260	171	196	182	182	160	160	263	279	395	395	158	158	199	199	0	0	228	228	227	231	140	142	188	200	172	172	179	189	298	340	114	114	233	234	160	164
364744	5673334	172	174	143	143	189	189	197	197	206	210	250	287	185	185	178	178	139	169	279	279	379	379	158	160	199	203	0	0	218	224	231	231	142	142	201	207	176	179	179	183	281	314	95	95	219	219	164	166
368603	5663396	172	172	141	152	175	189	197	197	206	208	250	260	0	0	178	178	175	177	279	279	373	379	158	158	203	203	0	0	222	226	225	233	142	151	186	205	176	176	187	191	298	302	117	117	226	233	153	160
425012	5649247	172	174	0	0	181	189	197	201	206	212	250	260	0	0	178	180	143	173	263	279	375	375	158	158	199	203	186	209	224	226	225	225	147	151	188	188	187	187	189	191	285	298	117	119	223	223	153	164
422624	5655746	172	172	141	145	189	189	197	197	208	208	250	260	183	185	178	178	139	169	271	275	390	390	158	160	199	203	186	193	224	224	225	227	142	147	200	207	176	176	181	187	298	314	112	119	233	233	160	164
422624	5655746	172	172	0	0	175	192	197	197	202	210	250	260	173	194	176	178	165	175	251	263	375	390	158	158	199	203	186	193	226	228	225	225	142	169	186	192	168	187	179	181	302	310	117	117	219	219	160	162
434832	5649856	172	174	141	152	175	179	197	197	206	212	259	260	194	198	180	180	143	165	263	271	375	379	158	158	193	203	0	0	224	230	0	0	147	147	194	203	160	160	179	179	310	310	114	117	219	230	156	156
422624	5655746	172	172	141	141	177	185	197	201	206	206	250	260	198	198	178	178	154	175	263	265	375	379	158	158	203	203	186	186	226	226	233	233	142	147	188	198	172	176	179	179	293	310	114	117	226	242	151	151
422624	5655746	172	172	141	145	177	189	197	197	214	216	250	260	0	0	178	178	139	169	279	279	375	379	158	158	199	203	186	186	222	228	225	227	147	151	186	188	168	168	191	196	314	324	95	100	223	223	153	157
431607	5653170	172	172	0	0	177	189	191	197	204	206	260	260	198	198	180	180	177	177	251	275	375	375	158	160	199	203	193	193	228	228	227	227	0	0	186	198	156	156	179	183	299	314	0	0	230	230	153	160
443915	5648920	172	172	0	0	185	189	191	195	202	212	250	260	192	192	178	182	160	165	265	265	375	375	158	158	199	203	186	193	222	228	231	231	142	148	186	205	183	183	179	191	310	310	95	112	222	222	151	160
431607	5653170	172	176	141	141	177	177	195	197	206	208	259	259	185	187	176	178	169	169	255	273	0	0	158	158	199	199	0	0	224	228	225	225	142	151	186	186	172	172	0	0	302	323	95	121	223	237	164	166
401982	5611810	172	172	0	0	192	196	197	197	206	216	260	260	194	194	178	178	139	139	273	279	369	385	158	158	199	203	181	193	226	230	231	231	151	156	188	201	176	187	187	191	281	340	112	114	223	223	151	157
420952	5617226	172	172	141	145	177	177	197	197	206	212	250	260	198	198	178	178	160	177	271	273	373	373	158	160	199	199	186	186	211	224	227	233	140	151	188	188	183	183	179	187	298	310	95	100	233	237	151	151
420952	5617226	172	172	152	152	177	177	197	201	204	216	260	260	185	185	178	178	145	160	263	279	390	390	158	158	199	203	186	186	222	226	227	227	142	147	201	201	176	187	187	191	302	314	114	114	219	219	151	151
359386	5656259	172	174	141	152	175	175	197	197	206	212	250	260	185	185	178	180	160	177	251	279	0	0	158	160	199	199	186	193	224	226	225	225	142	151	201	207	172	172	175	187	302	302	117	121	230	237	151	153
374072	5652600	172	174	141	141	175	189	197	197	204	210	250	260	190	190	178	180	160	173	251	279	369	375	158	158	199	199	193	193	222	228	225	231	151	163	194	205	172	176	179	191	310	314	117	117	233	233	153	168
359386	5656259	172	172	141	145	183	189	197	197	204	206	250	260	171	198	178	182	139	139	279	281	369	373	158	158	199	199	186	186	218	226	225	231	140	147	188	196	176	176	181	187	318	318	95	114	229	229	151	160
420952	5617226	172	172	0	0	167	177	193	204	208	212	260	260	173	173	178	178	143	177	263	265	375	377	158	160	199	203	181	201	222	224	227	231	147	147	188	194	172	172	189	191	312	328	100	102	234	234	151	151
379365	5629499	172	172	0	0	167	189	197	201	206	214	250	260	194	194	180	180	139	175	271	273	375	379	158	158	199	199	186	186	224	224	227	227	147	154	200	200	172	172	181	187	302	328	95	114	219	219	160	164
420952	5617226	172	172	145	145	177	179	191	201	204	212	260	260	173	173	178	182	169	177	279	279	0	0	158	160	199	199	186	201	222	224	231	231	142	147	194	196	172	172	0	0	314	314	100	117	219	219	155	164
461223	5615165	172	172	145	145	179	189	193	195	206	212	250	250	0	0	178	178	169	177	257	275	377	379	158	158	199	199	186	186	224	228	231	231	142	153	194	198	163	163	187	189	306	314	93	117	223	230	151	160
462881	5618444	172	172	152	152	183	194	197	197	206	214	250	250	198	198	178	182	150	177	257	265	377	379	158	158	199	203	193	201	214	228	227	237	140	167	186	194	176	176	181	181	302	340	100	100	219	223	151	153
462065	5622545	172	172	141	152	175	189	195	197	216	216	250	250	194	194	176	182	173	177	269	279	379	383	160	160	199	199	186	186	222	228	0	0	140	144	188	188	172	187	179	187	318	327	108	114	219	223	151	151
420094	5613958	172	174	0	0	175	179	197	197	204	206	260	260	194	198	178	178	139	177	273	279	375	383	160	160	199	199	0	0	224	228	231	231	144	147	188	194	187	187	179	179	299	339	95	100	219	233	164	166
401982	5611810	172	174	150	150	189	189	191	204	212	216	250	260	194	198	178	178	160	169	261	263	375	375	158	160	199	199	186	186	211	224	227	227	142	151	188	188	176	187	179	179	298	302	95	117	223	223	153	164
420094	5613958	172	174	0	0	183	183	197	197	202	216	250	260	173	202	178	180	150	165	265	265	375	377	158	158	195	199	186	186	222	224	225	227	0	0	188	188	187	187	175	179	302	310	100	108	223	223	149	155
401982	5611810	172	174	152	152	175	189	195	197	206	210	260	260	185	192	178	178	160	169	251	279	369	375	158	158	199	199	193	193	226	226	225	225	156	156	188	188	0	0	179	191	314	318	95	121	210	215	151	160
420070	5612320	172	178	141	141	177	196	197	197	206	216	260	260	198	198	176	180	143	160	251	271	379	381	158	158	199	203	0	0	226	230	0	0	0	0	0	0	0	0	0	0	0	0	0	0	0	0	0	0
420070	5612320	174	174	152	152	187	196	195	201	206	206	260	260	192	196	180	182	139	177	263	277	369	375	158	160	199	199	0	0	224	226	231	233	156	163	190	200	187	187	0	0	281	314	112	121	0	0	146	164
420070	5612320	174	174	152	152	189	189	193	197	214	216	250	260	192	194	178	182	160	177	263	277	375	390	158	158	199	199	0	0	224	228	225	225	142	142	198	200	172	172	187	187	299	299	114	114	229	229	151	155
429158	5654007	170	174	141	141	177	177	197	197	208	216	250	260	171	171	178	178	143	169	251	271	373	379	158	160	199	199	186	193	222	222	227	227	142	147	186	192	183	183	0	0	281	310	95	117	219	223	151	151
379830	5652463	174	174	141	150	189	189	195	197	206	210	250	260	181	194	178	178	150	177	251	279	379	381	158	160	199	203	186	193	228	228	231	231	140	147	186	198	160	160	191	191	314	318	91	121	219	223	151	164
423405	5615556	172	174	141	141	175	177	197	201	212	212	250	260	194	194	178	178	139	165	271	275	375	390	158	158	199	203	186	193	209	211	227	231	147	147	198	200	183	183	191	191	306	306	117	117	226	226	153	160
376109	5630380	172	174	0	0	189	194	197	207	202	202	250	260	180	190	180	182	165	177	251	279	369	369	158	160	199	203	186	186	222	224	225	227	142	156	188	200	176	187	179	187	314	332	95	117	233	237	151	164
376109	5630380	172	174	0	0	189	189	197	197	212	220	250	250	190	190	182	182	139	177	265	279	369	381	160	160	199	203	0	0	211	224	227	231	147	156	194	200	172	187	179	187	328	332	95	117	219	233	151	155
420094	5613958	172	172	141	145	175	185	197	197	206	208	260	260	185	189	178	178	173	173	0	0	0	0	160	160	203	203	186	186	209	216	225	225	142	147	200	201	176	176	187	189	281	310	117	119	219	219	157	160
420070	5612320	174	184	0	0	175	185	197	201	196	204	0	0	198	198	176	178	139	162	271	279	0	0	158	158	199	203	186	201	224	224	231	231	142	144	190	198	172	172	181	181	281	314	95	123	233	233	151	160
420070	5612320	172	172	141	141	175	189	197	197	206	206	260	260	185	189	178	182	139	173	255	263	375	377	158	160	199	203	186	186	216	218	225	227	142	142	200	200	176	176	189	189	302	306	117	117	219	219	160	160
376891	5629555	172	174	141	150	177	189	197	197	208	220	250	260	171	171	178	180	139	160	265	265	369	375	158	158	199	199	186	186	211	224	225	231	140	140	188	200	168	168	179	179	310	340	95	117	0	0	157	160
451458	5592298	172	172	0	0	175	190	201	204	206	220	260	260	185	185	180	182	139	169	251	263	0	0	158	160	199	199	186	193	226	226	225	225	142	167	198	200	172	172	179	179	318	328	108	110	219	222	151	160
398526	5667465	172	174	141	150	189	190	195	201	216	220	250	260	173	198	178	178	139	143	265	279	363	375	160	160	195	199	186	193	226	228	231	231	151	154	186	205	176	176	179	179	302	314	93	95	226	226	164	164
430362	5602164	172	178	141	141	187	189	197	197	214	214	260	260	180	180	178	178	165	177	263	279	0	0	158	160	199	199	181	186	220	226	225	225	147	151	194	198	183	183	191	191	306	306	114	117	230	233	150	151
461200	5618200	172	172	141	141	175	175	197	197	206	212	250	260	171	171	178	178	139	145	263	265	375	381	158	160	199	203	193	193	224	226	231	231	142	142	186	198	160	168	175	189	302	302	95	119	219	226	151	151
368900	5635480	172	172	141	141	190	192	197	197	206	210	250	260	171	194	178	178	139	173	271	279	369	379	158	160	199	203	186	186	226	228	225	227	142	147	194	194	187	187	173	191	310	314	104	110	241	241	146	160
387500	5623900	172	172	145	145	177	196	193	197	206	216	250	260	185	202	178	178	143	169	263	279	363	379	158	158	199	199	186	186	218	224	225	227	147	154	186	205	156	156	179	181	299	302	114	117	226	241	164	168
387600	5623900	172	172	145	145	189	194	197	197	212	216	260	260	187	187	178	180	165	175	263	271	379	379	160	160	199	203	186	186	224	228	225	227	151	154	194	194	168	168	179	181	306	310	95	117	219	226	151	164
457877	5590954	172	178	141	152	175	189	191	195	216	216	250	260	171	192	176	178	143	143	251	263	375	379	158	158	199	199	193	193	226	228	225	227	144	154	194	194	160	187	175	179	293	310	108	117	219	223	160	164
434521	5613400	174	178	152	152	192	196	197	197	206	208	250	287	173	173	178	178	139	139	279	279	377	379	158	160	199	203	0	0	222	226	227	231	147	147	192	200	168	172	181	189	314	314	93	117	215	215	151	155
440684	5607078	172	172	0	0	175	183	197	197	202	206	259	260	171	177	178	178	139	173	251	279	375	379	158	158	199	203	0	0	218	220	231	233	140	142	203	203	172	179	169	187	298	302	100	117	215	229	151	160
446230	5597721	172	174	143	145	175	189	197	197	202	206	250	260	180	194	178	182	139	169	251	273	363	369	160	160	199	199	186	193	218	224	0	0	151	151	186	188	160	160	187	187	281	298	95	117	219	230	156	160
442583	5603042	172	174	141	152	189	189	197	201	214	216	250	260	185	185	178	178	165	173	257	263	369	375	158	158	199	203	186	193	211	211	0	0	140	147	188	203	187	187	179	183	306	328	117	117	215	215	151	164
438326	5596448	172	178	143	152	177	189	195	197	206	208	250	260	192	198	178	182	145	169	265	279	377	377	158	160	199	203	186	186	218	230	225	227	142	154	188	188	172	187	189	191	281	332	95	114	226	242	151	168
387409	5622738	172	174	141	141	177	189	197	197	202	206	250	260	171	171	178	178	143	169	271	279	0	0	158	158	199	199	193	193	224	228	225	233	147	147	194	200	176	176	173	181	314	328	112	121	219	219	160	164
385033	5625319	172	178	141	141	175	177	197	197	206	212	250	260	185	185	178	178	165	171	271	271	375	379	158	158	199	199	186	193	211	226	225	231	140	140	188	188	172	172	181	191	310	310	95	114	230	230	160	170
366923	5660968	172	172	152	152	175	189	195	197	196	206	260	260	194	194	178	178	169	169	265	271	375	379	158	160	199	199	186	186	218	228	225	225	140	152	192	201	172	172	169	181	299	318	112	112	226	233	155	162
375558	5.68407e+06	172	172	152	152	181	189	197	197	196	206	250	259	190	190	178	180	139	145	275	279	375	379	158	158	199	199	0	0	224	224	225	225	147	163	198	198	183	183	191	191	281	332	100	117	234	234	151	164
375558	5.68407e+06	172	172	0	0	177	189	197	197	216	216	250	260	173	180	178	180	139	165	265	275	375	379	158	158	199	199	186	186	222	228	225	233	154	169	198	201	172	176	179	191	314	328	95	117	223	241	151	153
375527	5.68244e+06	172	172	141	150	177	189	197	197	212	212	260	260	196	198	178	180	139	139	279	279	375	379	158	158	199	199	186	186	211	222	225	233	144	151	205	205	176	187	179	181	328	332	95	121	219	219	155	155
437896	5607918	172	176	141	152	189	189	195	197	204	210	260	260	171	180	178	182	160	173	265	271	377	379	158	160	199	199	193	193	226	235	0	0	0	0	188	190	168	187	187	187	298	310	110	119	219	223	153	156
445572	5592405	172	172	0	0	185	189	197	197	210	216	250	260	171	171	178	178	139	177	279	279	375	385	158	158	199	203	186	193	211	224	233	233	147	156	186	205	172	172	0	0	310	314	93	95	219	230	151	162
437344	5596880	172	172	141	141	177	189	197	197	202	216	250	260	198	198	178	182	139	150	265	271	375	375	160	160	199	203	186	193	224	226	225	231	147	156	186	186	168	172	187	189	302	328	110	117	219	226	155	156
375558	5.68407e+06	172	172	141	143	177	194	197	197	206	212	250	260	187	187	178	178	165	177	255	265	375	375	158	158	195	199	186	193	226	226	0	0	140	140	186	186	172	187	179	191	281	306	108	121	223	237	150	155
445836	5604669	172	172	141	152	189	196	191	201	204	212	250	260	177	206	178	178	169	169	251	273	377	379	158	158	199	199	186	186	224	228	225	233	142	154	188	201	163	187	187	187	306	314	110	117	219	242	151	160
443426	5603137	172	174	0	0	181	196	191	201	216	216	250	260	198	198	178	180	139	177	263	273	375	388	158	158	199	199	186	193	228	228	225	231	147	156	196	196	160	187	189	191	281	306	108	112	219	230	146	160
435043	5599912	172	172	145	145	181	189	197	197	206	218	250	260	173	173	178	178	143	175	255	279	379	379	158	158	199	199	0	0	211	228	227	231	147	152	194	194	191	191	181	187	299	323	95	119	219	230	151	160
434911	5613737	172	174	141	141	177	189	191	197	206	206	260	260	171	171	178	178	139	171	271	271	363	369	158	160	199	199	193	193	224	228	227	237	147	147	188	188	183	187	179	187	310	314	95	95	226	237	156	156
440152	5603127	172	178	0	0	187	196	191	201	206	214	250	259	180	180	176	178	0	0	0	0	390	390	158	158	199	203	186	193	224	230	0	0	142	147	186	190	163	172	187	191	314	328	108	117	219	222	151	153
416877	5617276	172	176	141	141	187	190	197	197	206	206	260	260	194	194	182	182	171	177	269	273	375	375	158	160	199	199	186	186	214	228	229	233	142	156	192	192	187	187	191	193	302	302	93	114	219	237	151	151
430196	5602296	172	172	143	145	177	189	197	197	206	216	250	260	180	180	178	178	177	177	265	271	0	0	158	158	199	203	193	193	222	224	225	227	151	156	192	200	172	176	187	187	298	314	114	117	219	230	151	153
430141	5601626	172	174	141	152	175	187	197	197	208	212	258	260	198	198	178	178	165	169	0	0	375	383	158	158	199	199	181	186	220	226	225	231	147	165	186	198	172	172	179	179	306	328	95	117	219	223	151	151
431517	5604678	172	178	141	141	189	196	197	197	206	212	250	260	187	187	178	180	139	143	265	279	373	373	158	158	199	199	186	186	220	224	233	233	142	147	194	198	172	179	179	187	310	314	93	117	219	237	151	164
422115	5600776	174	176	0	0	189	194	191	204	208	212	250	259	190	190	178	178	145	171	271	275	0	0	158	160	199	199	186	193	211	218	227	233	142	154	186	200	176	187	187	191	310	310	95	117	219	230	151	164
435187	5604737	174	176	143	143	189	189	195	195	206	210	260	260	194	207	178	178	139	150	255	265	375	381	158	160	199	199	186	186	226	228	231	231	147	147	186	192	168	168	187	189	306	340	114	121	226	237	164	170
449091	5600329	172	174	0	0	177	189	197	197	206	212	250	260	171	171	178	178	147	160	263	265	373	379	158	158	199	199	186	209	224	226	225	227	140	142	0	0	172	187	183	183	314	314	95	119	219	222	151	166
409679	5.58822e+06	174	178	150	152	190	196	197	201	208	208	260	260	192	194	178	180	145	177	251	263	375	375	158	158	199	207	193	193	218	226	225	225	140	142	198	200	172	172	179	179	298	314	95	112	219	219	164	164
454732	5594768	172	174	0	0	177	189	197	197	206	212	250	250	192	192	178	182	139	165	269	275	375	379	158	160	199	199	193	193	222	226	227	227	140	151	186	186	156	176	187	187	314	318	117	117	219	219	157	157
408333	5610960	172	174	141	145	179	196	197	197	206	216	260	260	171	180	178	182	160	160	251	269	375	379	158	160	199	199	186	186	211	228	233	233	142	167	186	201	172	172	0	0	281	328	108	112	219	219	160	164
457743	5588693	172	172	143	143	185	189	195	197	206	212	260	260	194	194	178	178	139	143	263	265	375	379	158	158	199	203	186	193	211	228	227	227	142	163	188	188	160	176	187	187	298	340	117	123	226	226	156	160
444083	5593017	174	176	0	0	177	185	197	197	206	212	250	260	202	202	178	182	150	177	263	279	375	379	158	160	199	203	193	193	222	228	225	225	151	156	188	198	172	187	179	187	298	324	100	108	0	0	160	170
352604	5651654	172	172	141	141	190	196	201	204	206	216	250	259	192	194	178	180	143	169	261	271	379	379	158	160	199	199	186	186	216	224	225	227	140	144	200	201	160	168	179	179	310	314	95	112	223	223	151	155
463054	5587074	176	176	145	145	183	189	197	197	206	206	260	260	194	194	178	178	139	160	255	273	375	375	158	158	199	199	181	186	218	226	227	229	144	147	188	200	172	187	187	191	334	340	100	114	219	219	160	164
458249	5594454	172	174	150	150	185	196	197	197	204	208	250	250	0	0	178	178	139	160	261	279	379	379	158	158	199	199	181	201	218	228	227	232	144	163	194	194	183	187	187	187	306	310	95	114	233	233	153	164
394881	5620114	172	178	0	0	189	190	197	197	206	212	250	260	202	202	178	180	173	173	277	279	375	390	158	158	199	199	193	209	224	224	227	231	147	162	188	190	183	187	179	187	298	298	117	119	219	233	151	164
405453	5612453	172	174	152	152	175	177	197	197	204	212	250	260	198	198	178	180	139	169	265	269	375	375	158	160	193	199	186	186	226	228	225	225	144	152	186	186	172	172	179	179	302	302	93	117	219	219	153	164
432517	5609897	174	174	141	141	189	189	197	197	212	212	250	260	0	0	178	178	139	169	269	279	0	0	158	160	199	203	193	193	224	226	225	227	144	169	188	194	172	172	175	187	310	314	114	114	229	229	156	162
416341	5603091	172	174	0	0	177	189	195	203	0	0	250	259	177	177	178	178	145	160	255	267	0	0	158	158	199	199	181	186	222	226	0	0	147	147	192	196	176	191	179	191	314	326	100	112	0	0	153	164
435900	5608593	172	172	141	141	177	192	197	204	216	216	260	260	173	198	178	178	143	177	273	273	375	390	158	158	199	199	186	186	226	226	231	231	140	142	186	188	168	172	187	187	299	302	100	117	219	230	151	155
424276	5614871	172	172	0	0	177	181	195	197	212	216	260	260	180	194	178	182	169	177	265	271	377	395	158	160	199	199	186	193	222	222	227	227	142	142	0	0	183	183	187	187	298	332	100	108	222	222	160	168
437615	5598990	172	172	141	141	185	189	191	195	204	206	250	260	173	194	178	180	162	169	251	251	375	379	158	160	199	199	186	186	222	230	0	0	0	0	186	194	172	172	187	191	0	0	117	119	219	223	151	151
427555	5608900	172	176	152	152	189	189	197	197	202	206	250	250	194	198	178	178	139	177	251	279	375	383	158	158	199	199	186	186	224	224	229	229	148	152	186	194	176	187	181	189	314	340	91	100	223	223	146	164
420651	5610659	172	174	0	0	177	177	195	197	214	214	250	260	0	0	178	182	173	177	255	271	0	0	160	160	199	203	193	193	218	228	231	231	140	140	188	188	172	172	179	187	314	318	114	117	226	226	151	155
425200	5601386	172	174	150	150	189	189	197	197	204	206	260	260	194	194	180	180	177	177	263	265	369	375	158	160	199	199	193	193	211	224	0	0	142	147	186	194	179	191	0	0	302	310	108	112	219	230	164	164
427428	5610032	172	174	141	143	177	190	197	197	206	206	250	260	173	198	178	178	139	169	255	279	375	375	158	158	199	199	186	186	224	228	225	231	142	142	192	192	172	176	187	189	302	328	117	121	230	230	160	162
421760	5617404	172	178	145	145	189	196	197	204	212	214	250	250	0	0	182	182	160	169	265	271	0	0	158	158	199	199	186	193	211	214	225	225	142	147	173	205	172	172	181	187	281	310	100	114	223	226	151	153
418928	5605156	172	174	0	0	175	189	191	197	210	214	250	250	187	187	178	182	150	173	267	279	379	381	158	160	199	203	186	186	209	211	225	225	147	151	196	196	172	176	175	187	298	310	117	117	226	237	151	153
352479	5.76859e+06	172	178	141	152	189	189	191	204	204	212	260	260	185	185	178	178	143	160	251	279	369	369	158	158	199	203	193	193	216	230	0	0	0	0	192	192	160	187	179	181	310	310	114	114	219	230	153	166
421004	5653062	0	0	141	141	177	177	197	197	204	208	250	250	171	171	178	178	139	169	263	271	375	385	160	160	199	203	0	0	226	228	225	225	142	147	188	194	172	187	187	187	302	302	104	117	233	233	151	151
370822	5650831	174	174	141	141	177	189	195	197	206	208	260	260	180	180	178	178	169	169	275	277	369	379	158	160	199	203	186	186	222	228	227	231	147	151	188	194	187	187	181	191	310	318	110	110	229	241	151	151
380406	5.68068e+06	172	172	0	0	175	189	197	197	208	216	250	250	171	198	178	178	0	0	0	0	0	0	158	158	199	199	193	193	211	226	225	227	140	142	201	201	172	172	179	191	302	314	114	117	223	223	164	170
429193	5653020	0	0	0	0	0	0	197	197	0	0	260	260	0	0	178	178	160	160	0	0	375	375	158	158	199	199	186	193	0	0	0	0	0	0	201	201	0	0	179	179	281	281	0	0	223	230	0	0
430772	5652998	172	172	141	141	177	189	197	201	206	206	250	260	180	194	180	182	139	160	271	273	0	0	158	158	199	203	193	193	226	228	225	232	151	151	188	188	187	187	179	189	321	328	100	112	223	223	151	164
408184	5.68175e+06	172	172	0	0	177	189	197	203	210	216	250	260	194	194	178	178	145	165	263	271	375	381	158	158	199	199	186	193	222	224	231	231	142	147	188	188	172	187	191	191	314	332	112	117	219	219	146	160
388342	5653813	172	172	152	152	189	189	197	197	212	212	250	260	194	194	178	178	177	177	273	275	0	0	158	160	199	203	186	186	222	224	225	233	144	152	188	205	176	187	179	189	306	310	117	121	223	226	151	153
344618	5.69157e+06	172	172	152	152	189	189	197	197	206	206	250	260	183	183	178	182	150	160	0	0	375	375	160	160	199	203	186	186	207	228	225	231	142	147	198	198	183	187	179	179	302	310	100	117	219	233	149	151
328669	5.64932e+06	172	172	0	0	189	196	197	197	212	216	259	260	194	198	178	178	139	139	277	279	375	379	158	160	199	199	186	193	214	228	227	231	147	152	188	192	172	183	187	191	299	314	95	95	222	233	155	170
357605	5.68452e+06	172	172	145	152	177	177	197	201	206	206	250	260	180	194	178	180	139	162	273	273	369	379	158	158	199	203	186	186	224	228	227	227	140	156	188	207	168	168	179	181	306	310	114	114	219	242	151	153
423583	5655752	172	172	152	152	175	177	197	197	206	216	260	260	194	194	176	178	139	143	271	275	375	379	158	158	199	203	186	193	218	222	0	0	142	142	198	198	183	183	187	191	299	306	114	117	219	233	151	164
461477	5618526	172	174	145	150	189	196	197	197	0	0	0	0	173	173	178	182	139	139	269	277	0	0	158	160	199	203	186	193	211	226	225	225	140	147	186	198	187	187	179	187	281	298	95	108	219	219	156	160
387720	5.72447e+06	178	189	141	141	189	189	195	204	0	0	250	260	177	177	0	0	0	0	0	0	0	0	0	0	0	0	0	0	0	0	225	225	142	147	186	205	172	187	181	193	345	345	112	117	219	219	151	158
439102	5.66818e+06	172	172	0	0	175	177	197	201	206	206	260	260	183	192	178	178	139	147	263	279	379	395	158	160	199	199	193	193	0	0	231	231	147	151	200	200	187	187	179	189	310	328	100	119	219	219	149	153
432660	5655166	172	178	0	0	187	192	201	201	212	212	250	287	192	198	178	178	160	165	261	275	379	381	158	158	199	199	186	193	211	222	0	0	142	144	200	207	172	172	183	189	314	318	119	119	210	230	151	160
435946	5.68137e+06	172	178	141	141	190	194	197	197	212	216	250	260	171	190	178	178	160	173	271	271	375	375	158	160	203	203	186	186	224	230	225	231	147	147	198	205	172	172	181	191	281	302	114	117	219	229	151	156
383638	5.68568e+06	172	174	152	152	189	192	191	197	214	216	260	260	207	207	178	178	139	143	271	273	375	377	158	160	199	199	186	193	211	211	225	225	148	154	198	205	160	172	187	187	298	323	100	114	223	223	155	170
407154	5659268	172	172	145	145	189	189	191	201	206	218	250	250	194	196	178	178	177	177	263	279	375	375	158	158	199	199	193	193	222	222	227	233	140	147	186	188	172	187	187	187	306	328	114	119	226	226	160	164
429241	5653165	172	174	141	141	189	190	195	197	206	218	250	260	180	180	178	182	143	175	279	279	369	377	158	160	199	199	193	193	224	228	227	232	142	144	186	203	160	168	191	191	310	328	93	117	219	219	160	164
418788	5663041	172	172	0	0	177	183	195	197	206	216	250	259	194	198	176	182	169	169	275	275	0	0	158	160	199	199	186	193	209	218	225	225	144	151	188	188	172	176	179	179	298	310	110	112	219	237	153	170
369687	5635444	174	174	141	141	189	189	197	197	202	212	260	260	0	0	178	178	139	169	263	279	369	379	158	158	199	199	0	0	218	218	0	0	0	0	0	0	0	0	0	0	0	0	0	0	0	0	0	0
369717	5635397	172	172	141	141	189	192	197	197	210	212	250	260	171	171	178	178	169	173	265	271	375	379	158	158	199	203	186	186	211	228	225	237	142	142	186	194	183	183	0	0	310	310	110	117	219	241	146	164
441183	5600338	172	172	141	141	189	189	195	197	206	206	260	260	171	171	178	178	139	165	255	263	375	375	158	160	199	199	186	186	224	226	227	231	147	148	188	188	172	187	0	0	302	310	91	121	241	241	150	164
380959	5632585	172	172	145	145	189	194	191	197	206	206	250	260	180	180	178	178	160	160	251	279	0	0	160	160	199	199	186	193	224	226	225	227	142	142	194	198	187	187	191	191	302	318	0	0	219	226	153	155
388500	5625250	172	172	141	143	189	189	197	207	206	210	250	260	173	173	178	178	139	139	275	279	379	379	160	160	199	203	186	186	209	218	0	0	140	142	196	198	156	156	191	191	302	302	117	117	215	215	151	153
420540	5.56346e+06	172	172	150	150	175	177	197	197	0	0	260	260	183	183	180	182	169	169	275	279	375	381	158	160	199	203	181	193	222	228	225	227	140	144	186	205	176	187	179	187	310	310	95	117	219	226	164	170
401153	5615097	172	172	0	0	189	194	197	201	192	204	250	260	192	192	178	182	139	143	263	265	379	383	158	160	193	199	186	193	224	224	225	225	147	151	186	188	183	183	179	183	314	314	95	114	230	233	151	160
369552	5635393	172	174	152	152	175	189	191	197	202	214	260	260	173	173	0	0	0	0	0	0	0	0	0	0	199	199	0	0	0	0	227	233	140	151	0	0	187	187	179	191	314	326	95	121	0	0	153	164
462337	5596917	172	172	152	152	0	0	191	197	206	212	260	260	171	171	178	180	169	171	271	279	0	0	158	158	193	199	186	193	220	222	227	227	142	147	0	0	160	183	187	187	314	314	100	117	0	0	151	160
450466	5588838	176	178	0	0	177	196	191	197	206	206	250	260	180	180	178	180	139	169	251	263	375	390	158	160	199	199	186	186	211	230	225	227	147	154	198	198	172	176	191	200	298	328	114	119	219	219	151	151
381631	5632540	172	172	0	0	177	177	197	197	204	210	260	287	180	180	178	178	139	143	275	279	369	371	158	158	199	199	186	193	224	228	227	227	147	147	186	200	187	187	169	181	314	314	108	121	0	0	164	164
462941	5597382	172	176	0	0	175	175	191	197	214	214	250	250	171	171	180	182	177	177	271	275	0	0	158	158	199	199	193	193	220	228	0	0	147	154	188	192	0	0	187	189	306	310	100	117	223	223	151	160
340940	5.59313e+06	172	176	141	141	175	187	197	197	208	212	250	287	180	180	178	182	139	173	279	281	0	0	158	160	199	199	186	193	222	226	225	233	147	147	188	205	172	172	187	187	281	314	108	108	219	219	160	160
425491	5605800	172	172	141	145	185	196	191	197	210	216	250	260	171	173	178	178	160	177	271	271	375	381	158	160	199	199	186	193	228	228	225	233	147	152	201	203	168	179	183	187	298	310	95	95	223	226	146	155
420623	5610662	172	172	152	152	175	189	197	197	204	216	250	260	171	194	178	178	139	139	263	279	0	0	158	158	199	203	186	193	214	224	227	231	140	142	173	186	187	187	179	183	281	314	108	114	219	239	155	160
441823	5602266	172	174	0	0	164	196	197	201	202	208	260	260	171	194	178	180	139	162	251	251	383	383	158	160	199	203	186	193	222	226	227	227	142	162	186	205	160	187	179	181	298	306	117	117	230	242	153	168
431668	5602830	174	174	150	152	167	175	197	197	206	212	259	260	192	196	178	178	165	173	261	279	375	377	158	158	199	203	193	193	211	224	225	231	147	147	196	196	172	183	191	191	298	324	95	95	226	226	151	151
445884	5641439	172	172	145	152	183	189	197	197	204	212	259	259	171	171	178	178	165	165	275	275	375	375	158	160	199	199	186	186	224	224	231	231	151	151	188	188	172	176	187	187	314	339	114	117	237	237	160	164
421436	5655688	172	172	141	141	175	189	197	207	202	206	250	260	180	181	178	182	143	145	251	255	377	377	158	160	199	199	186	186	216	218	225	231	142	156	186	205	156	187	187	187	306	314	114	117	219	226	160	160
347000	5637280	172	174	141	141	167	196	197	201	210	212	260	287	183	202	176	178	143	143	263	279	375	390	158	160	199	199	0	0	211	224	225	227	147	151	186	194	172	172	0	0	281	310	100	117	219	219	151	155
479237	5.63017e+06	172	174	143	143	173	177	193	197	206	216	260	260	194	194	178	182	145	175	275	279	369	379	158	160	199	199	186	186	0	0	229	231	144	154	186	196	183	183	187	187	314	327	108	108	219	230	151	153
463406	5601155	172	174	152	152	175	192	197	197	204	208	250	260	171	192	178	178	145	177	263	279	369	379	160	160	199	203	181	186	211	220	227	231	142	142	186	200	172	187	179	191	310	314	114	117	223	233	160	170
338260	5.78363e+06	172	174	141	141	179	189	197	197	206	206	250	260	180	183	178	182	145	169	263	273	375	375	158	158	199	199	181	201	211	220	237	237	142	147	188	200	183	183	175	187	302	340	108	114	219	229	149	149
357605	5.68452e+06	0	0	141	141	185	189	0	0	208	208	250	260	0	0	178	178	143	165	263	273	375	379	160	160	199	203	181	193	211	228	227	227	142	152	205	205	163	191	187	187	314	340	117	119	219	226	164	168
390788	5.71465e+06	174	174	141	145	177	189	197	197	204	210	250	260	0	0	178	178	177	177	261	271	375	379	158	160	199	199	186	193	222	222	225	225	140	142	188	188	172	172	0	0	314	318	95	117	230	230	151	166
355461	5657961	172	174	141	141	175	189	195	197	204	212	250	260	180	180	176	178	139	145	271	273	369	377	158	158	199	203	186	186	226	226	225	231	140	147	188	205	172	172	179	191	281	310	100	112	242	242	151	155
378751	5.6858e+06	172	172	0	0	177	189	201	204	216	216	260	260	198	198	180	180	169	169	269	279	0	0	158	158	199	203	193	193	209	230	225	225	147	147	186	198	160	172	187	191	281	281	114	114	222	230	156	156
366306	5662605	172	172	141	141	177	189	191	197	196	216	250	260	194	194	178	182	139	162	273	279	375	375	158	158	199	203	0	0	218	224	231	231	142	151	188	188	176	183	187	193	302	345	110	119	219	230	153	164
366279	5662573	172	172	0	0	177	189	197	197	210	216	260	287	194	194	178	182	165	177	271	273	375	375	158	160	199	203	193	193	224	224	225	231	147	147	186	203	187	187	0	0	318	326	95	114	222	222	146	153
429918	5653135	172	174	152	152	185	189	195	204	202	206	250	250	194	198	178	180	139	177	251	279	375	385	158	160	199	199	181	193	226	228	0	0	0	0	186	205	172	172	187	191	302	310	95	117	230	230	151	151
409361	5646660	172	172	0	0	177	189	197	197	0	0	250	260	0	0	178	180	139	177	269	277	369	379	158	158	199	203	186	193	228	228	225	227	147	147	186	196	160	172	179	179	306	310	112	114	219	222	156	164
419965	5663980	172	172	0	0	187	194	197	197	204	204	250	260	202	202	180	180	145	169	277	277	379	379	158	158	199	199	186	186	224	226	231	237	147	147	186	201	172	191	179	181	310	318	93	100	233	237	146	164
357685	5656356	172	172	141	141	175	177	191	197	206	212	250	260	180	180	180	182	139	165	279	279	379	385	158	158	199	199	186	186	211	226	225	231	147	167	198	198	183	187	179	187	298	306	95	114	223	223	151	162
367312	5.681e+06	174	174	0	0	177	189	197	204	210	210	250	250	173	192	178	178	139	169	271	277	375	381	158	160	199	199	193	193	218	222	231	233	147	147	198	198	172	176	179	187	293	314	95	119	226	226	153	164
435728	5.66002e+06	172	172	152	152	187	189	197	197	202	212	260	260	194	198	178	180	139	139	271	279	375	383	158	160	199	203	186	186	211	228	225	231	0	0	194	200	168	168	181	196	314	324	112	114	219	230	153	153
420155	5612113	172	172	0	0	175	185	197	197	212	216	260	260	171	171	178	178	177	177	263	265	369	375	158	160	199	199	186	186	214	224	225	227	140	140	186	186	0	0	0	0	293	340	114	117	230	239	151	164
437400	5650722	172	174	0	0	189	190	195	201	216	220	250	250	185	185	178	180	145	169	255	263	375	377	158	158	199	203	186	186	218	241	225	231	140	147	186	188	0	0	187	187	293	299	95	117	226	242	146	151
428845	5604367	172	172	0	0	177	189	197	197	212	216	0	0	0	0	178	178	162	175	269	273	0	0	158	158	199	199	186	186	222	222	225	225	140	142	188	203	160	172	0	0	314	328	95	108	219	219	155	168
459839	5624735	172	174	141	152	175	177	195	197	210	212	260	260	171	171	178	180	150	165	273	275	379	379	158	160	199	203	193	193	226	230	231	231	140	144	203	203	172	187	191	191	314	314	108	117	219	223	155	162
381465	5605709	174	174	141	141	185	189	197	197	212	212	260	260	171	194	178	178	169	175	273	279	375	375	158	158	199	199	193	193	218	224	225	237	142	152	201	205	172	187	179	191	314	340	95	117	219	223	164	164
435728	5.66002e+06	172	172	143	143	179	189	197	197	0	0	250	287	173	173	178	178	169	169	271	277	379	379	158	158	199	203	186	193	218	222	227	227	142	156	201	201	172	187	183	187	306	340	112	114	219	219	158	168
379626	5684419	174	178	0	0	177	189	197	197	206	214	260	260	194	194	178	178	150	160	271	275	375	375	158	160	199	203	0	0	230	232	225	227	142	144	188	200	172	176	179	181	281	302	108	114	223	226	151	151
461600	5609000	172	172	0	0	167	185	197	204	204	208	250	259	173	173	178	180	169	169	267	279	375	387	160	160	199	203	186	193	220	226	231	237	142	147	198	201	172	176	187	191	310	310	100	114	219	222	151	151
393927	5.70973e+06	172	178	0	0	185	187	197	197	206	216	260	260	173	173	178	178	139	171	251	269	369	377	158	158	199	199	186	186	211	224	225	231	142	142	188	205	172	179	187	187	281	314	95	110	219	219	151	164
447598	5639144	172	172	0	0	177	189	197	197	204	216	250	260	173	173	178	180	150	175	255	279	375	377	158	160	199	199	186	193	211	228	225	227	142	156	188	205	172	172	181	191	302	302	95	117	219	222	153	160
363220	5.71529e+06	174	174	0	0	175	175	197	201	206	206	260	287	194	194	178	178	139	143	261	275	375	377	158	160	199	203	186	186	222	222	225	227	142	154	192	205	172	187	187	187	302	314	100	119	222	222	153	156
434930	5650704	172	176	0	0	183	196	191	197	202	216	260	260	198	198	178	182	143	177	277	279	375	375	158	158	199	199	186	186	214	226	231	231	140	147	186	205	172	183	169	179	339	340	114	119	219	219	151	164
400557	5.71609e+06	172	172	141	141	179	194	197	207	204	206	260	260	171	171	178	186	139	139	263	265	375	375	158	160	199	199	186	201	218	218	225	229	147	148	188	188	172	187	179	187	281	281	114	117	215	219	158	166
413754	5656590	172	176	0	0	189	194	195	197	210	212	260	260	198	198	0	0	169	173	251	279	369	375	158	158	195	199	186	186	211	228	227	227	144	151	188	200	187	187	0	0	314	328	95	95	223	223	151	153
398960	5.71774e+06	172	172	152	152	177	189	195	207	196	206	259	260	180	180	178	178	139	139	263	279	0	0	160	160	199	203	186	186	222	224	227	231	147	154	188	198	187	187	179	191	298	340	95	119	219	219	151	151
400557	5.71609e+06	172	174	141	145	189	190	197	197	206	210	250	260	198	198	178	182	139	165	257	271	375	383	158	160	199	199	193	201	222	230	225	231	142	154	188	205	183	187	179	191	298	314	108	117	219	230	151	164
409357	5646688	172	172	152	152	175	177	197	197	206	216	260	260	194	194	176	178	139	177	271	279	375	379	158	158	199	203	193	209	218	222	225	231	142	142	198	198	183	187	181	187	306	314	114	117	219	233	151	157
422899	5.68316e+06	172	174	0	0	189	189	193	197	202	210	250	260	181	181	178	178	160	160	275	279	375	381	158	158	199	199	186	186	226	228	225	229	147	151	186	203	172	172	181	191	326	328	114	121	219	233	151	155
359834	5665484	172	172	0	0	189	189	0	0	206	212	260	260	171	171	176	178	139	177	275	277	379	383	158	160	190	203	186	193	224	230	225	231	142	142	188	198	0	0	0	0	281	340	108	117	219	219	151	166
414643	5656453	172	172	143	145	177	189	197	197	208	220	260	287	183	183	178	178	139	139	263	279	0	0	158	158	199	203	0	0	224	226	233	237	151	162	188	188	172	187	179	191	302	328	91	117	226	234	151	151
413089	5.68831e+06	172	178	141	152	189	194	191	197	206	210	250	260	194	194	180	182	154	171	251	257	375	381	158	160	199	203	186	186	211	211	227	227	147	156	186	201	187	191	191	191	332	340	95	121	219	226	151	153
398960	5.71774e+06	172	174	141	141	177	189	197	203	212	216	260	260	185	185	178	178	150	169	0	0	379	381	158	158	199	199	186	209	209	226	225	225	140	147	188	201	172	187	191	191	318	318	95	117	219	233	156	168
430006	5653056	176	176	0	0	0	0	197	197	202	206	250	250	171	192	178	180	0	0	269	273	375	377	160	160	199	203	0	0	0	0	0	0	0	0	0	0	0	0	0	0	0	0	0	0	0	0	0	0
390897	5.71952e+06	172	178	0	0	187	189	193	197	196	208	250	260	185	185	178	182	139	139	257	271	373	395	158	158	199	199	193	193	209	222	227	231	142	162	186	186	176	187	169	189	302	345	112	119	222	222	151	160
397054	5.70319e+06	174	174	141	152	183	189	191	197	212	218	250	260	198	198	178	178	139	143	261	275	383	383	158	160	199	203	186	193	211	232	225	225	144	148	0	0	0	0	191	191	314	332	95	114	219	237	0	0
463241	5596205	172	178	0	0	177	196	197	197	0	0	250	250	194	198	178	180	160	175	251	265	379	379	158	158	199	203	186	193	224	226	227	227	147	151	188	188	176	187	187	187	314	314	112	117	210	215	151	155
452211	5593016	172	172	141	152	171	189	197	204	196	212	260	260	187	187	178	178	139	160	275	281	369	395	160	160	199	199	186	186	211	222	231	233	142	152	188	203	172	172	179	187	281	298	110	114	226	230	160	162
430162	5609812	174	174	0	0	179	194	197	207	216	218	250	260	171	194	178	178	139	169	0	0	0	0	158	158	199	199	186	193	228	228	227	227	142	142	201	201	172	183	179	191	306	314	93	114	233	233	155	164
456510	5589737	174	174	143	143	190	192	197	197	0	0	260	260	192	202	178	182	139	173	263	279	0	0	158	160	199	199	186	186	211	218	227	227	154	161	200	200	172	172	179	191	298	310	114	114	230	230	151	151
449661	5590786	172	176	0	0	175	189	197	204	206	216	260	260	194	194	178	180	139	139	263	281	375	379	158	160	199	203	186	186	207	228	227	231	142	167	205	205	160	160	181	187	310	310	0	0	219	222	151	155
327644	5.66902e+06	172	174	141	145	175	189	197	197	206	208	250	260	180	198	180	182	143	177	271	273	375	379	158	160	199	203	186	186	228	228	225	227	140	142	186	192	168	176	191	191	298	299	114	117	226	226	151	164
440821	5.58614e+06	176	184	0	0	175	183	197	201	216	218	260	260	171	194	178	178	139	169	273	279	369	373	158	160	199	199	186	186	218	226	225	231	148	152	186	188	176	176	179	187	310	314	114	117	222	230	151	164
417471	5613970	172	174	0	0	171	177	195	195	196	208	250	260	171	171	178	178	169	169	263	265	395	395	158	160	199	203	186	193	224	226	225	227	148	148	188	198	160	187	187	189	298	339	112	114	226	226	153	160
387720	5.72447e+06	172	172	143	143	189	196	195	197	202	216	260	260	194	194	176	178	139	160	251	251	369	379	158	160	199	203	186	186	211	226	0	0	0	0	188	198	179	187	187	187	298	314	117	117	241	241	149	166
417350	5614468	172	172	0	0	177	189	197	197	204	206	250	287	183	196	178	180	139	169	275	279	379	379	158	158	199	199	186	186	211	230	229	231	0	0	205	205	160	160	0	0	310	310	114	119	215	215	151	160
359796	5.70896e+06	168	172	145	145	0	0	197	197	206	210	250	250	180	198	178	178	165	175	263	275	379	379	158	160	199	207	186	186	222	226	225	227	0	0	186	192	168	187	175	189	281	306	93	112	226	233	160	164
449570	5601078	172	174	141	141	181	189	197	197	214	214	250	250	192	192	178	178	139	175	265	275	375	379	160	160	199	203	186	186	218	226	0	0	142	144	188	198	156	172	179	179	310	314	117	121	219	241	151	170
425085	5601143	172	174	141	145	189	189	197	197	206	212	250	260	194	194	178	180	143	143	265	275	375	379	158	160	199	203	0	0	228	228	231	237	147	152	198	198	156	172	179	187	310	310	95	114	219	234	156	170
386234	5621575	172	172	141	141	189	192	197	197	204	216	260	260	194	194	178	178	139	175	263	279	0	0	158	158	199	203	181	193	224	230	231	231	144	151	201	201	176	187	187	187	314	340	100	112	223	233	156	156
434807	5601005	172	172	141	145	185	189	197	197	206	206	250	259	194	194	178	178	143	169	257	273	369	379	158	158	199	203	186	193	211	224	231	231	140	151	196	200	187	199	169	191	310	310	95	117	219	223	155	160
446168	5604146	172	174	141	152	196	196	197	201	0	0	250	260	194	194	178	178	177	177	251	275	375	379	158	160	199	199	186	193	222	228	225	225	147	147	186	201	163	172	181	187	302	310	114	117	219	242	151	155
334139	5.50473e+06	172	172	152	152	185	189	197	197	206	208	260	260	192	196	178	178	145	173	263	263	379	379	158	160	199	199	0	0	218	222	231	233	140	142	186	198	156	176	179	187	314	332	117	117	230	233	151	156
327644	5.66902e+06	172	174	145	145	175	177	197	197	0	0	250	260	194	194	178	180	169	177	263	275	375	375	158	158	199	199	186	193	220	222	225	231	142	156	186	205	156	172	181	206	306	310	100	121	230	230	153	164
334139	5.50473e+06	174	174	0	0	187	189	197	197	204	212	0	0	171	198	178	180	173	177	263	269	375	379	160	160	199	199	193	193	218	226	225	233	142	156	200	200	156	172	189	191	327	328	95	108	222	226	160	164
337578	5.67197e+06	172	172	152	152	177	177	197	201	210	216	250	287	196	196	178	180	139	177	251	279	375	379	158	158	199	199	193	193	224	226	225	227	142	156	186	205	176	176	0	0	306	345	108	117	219	234	149	149
404752	5.67197e+06	174	176	141	152	177	189	197	204	208	220	250	260	171	171	180	180	139	169	251	263	369	375	158	160	199	199	193	193	224	226	231	233	140	142	198	198	168	172	173	187	314	314	95	100	226	230	151	155
367268	5.67935e+06	172	172	141	152	177	183	197	197	206	206	250	250	194	194	180	182	139	169	263	265	369	383	158	160	199	199	186	193	220	224	227	232	151	151	186	198	160	172	187	191	310	314	117	121	223	233	146	168
334139	5.50473e+06	172	172	145	152	189	189	197	197	210	220	250	260	192	196	178	178	160	173	265	279	377	379	158	160	199	199	0	0	222	224	231	233	140	142	186	188	168	176	0	0	332	332	112	114	219	230	151	168
375334	5653059	172	172	152	152	177	177	197	197	206	208	250	260	177	177	178	180	139	177	261	263	383	383	158	158	199	203	0	0	224	226	231	231	140	142	192	192	172	187	193	193	314	340	95	117	219	241	149	153
451935	5636910	172	172	141	145	177	189	195	197	196	220	250	260	171	171	178	178	177	177	269	279	375	379	158	160	199	203	186	193	224	228	225	225	142	154	198	200	187	187	191	191	302	310	112	114	219	233	151	160
451942	5635328	172	174	152	152	196	196	197	197	206	216	250	250	194	194	178	182	139	160	263	279	369	375	158	158	199	199	0	0	224	224	225	225	147	147	188	198	187	187	181	183	302	321	100	117	219	230	151	156
447055	5640256	172	174	141	152	189	189	197	197	206	216	250	260	198	198	178	180	139	160	273	281	379	395	158	158	195	199	186	186	211	216	0	0	147	151	186	188	172	176	179	191	298	306	95	100	219	226	155	164
442851	5599396	172	172	152	152	189	194	197	197	212	212	250	287	185	185	178	178	139	169	251	265	375	375	158	160	199	199	186	186	226	226	225	233	147	147	196	198	160	160	179	189	310	310	100	112	219	219	151	151
422168	5614348	172	172	143	145	175	189	197	197	210	212	250	250	173	173	178	178	150	173	255	255	375	379	158	160	199	199	0	0	218	228	227	247	142	142	205	205	172	176	179	191	298	298	114	117	210	210	149	153
447964	5602518	172	178	152	152	177	177	197	197	206	212	260	260	192	194	178	178	169	177	279	279	375	379	158	160	199	199	181	186	222	224	225	233	156	158	188	198	172	178	187	187	306	340	114	117	226	226	153	164
359390	5.69439e+06	172	172	0	0	189	194	197	197	208	212	260	260	198	198	176	178	143	177	257	261	381	395	158	158	197	199	186	193	218	224	227	233	142	142	200	207	172	172	179	179	302	306	108	110	219	230	164	166
377102	5.68495e+06	172	172	0	0	177	194	197	197	196	204	260	260	171	198	178	178	160	160	251	261	369	375	158	158	199	203	193	193	211	226	233	233	142	142	188	201	183	183	187	187	281	281	95	119	219	219	156	164
323741	5.71504e+06	174	178	141	141	185	189	197	197	206	208	260	260	198	198	178	180	139	169	269	279	375	379	158	160	199	199	186	193	224	226	225	227	140	163	188	188	172	187	187	191	306	310	117	121	223	223	153	155
365485	5.67285e+06	174	174	0	0	183	189	191	204	208	210	250	260	194	198	178	178	169	177	271	275	375	379	158	160	199	199	193	193	224	224	225	233	142	142	188	203	172	172	179	187	293	314	0	0	219	237	155	155
435728	5.66002e+06	172	172	141	141	175	192	197	204	204	214	250	250	185	185	180	180	175	175	263	265	369	379	158	158	199	199	186	186	0	0	0	0	142	147	186	186	172	172	187	187	293	298	95	108	226	233	146	151
394236	5.72429e+06	172	176	141	152	175	177	197	197	202	206	250	260	0	0	178	178	143	160	263	277	375	381	158	160	199	203	186	193	224	226	227	227	142	147	198	201	183	183	179	191	314	345	117	117	219	237	151	155
365485	5.67285e+06	172	174	0	0	177	189	197	201	206	220	250	260	187	192	178	178	173	177	269	279	375	381	158	160	199	199	186	201	211	226	225	233	142	147	198	200	160	187	0	0	298	314	93	119	233	233	151	151
322805	5.67081e+06	172	172	152	152	189	189	197	197	206	212	250	250	185	185	176	178	139	177	263	271	375	395	158	160	199	199	186	186	211	218	225	225	147	147	190	205	187	187	173	193	310	328	102	108	219	219	146	153
349417	5644480	172	172	0	0	177	189	197	197	214	220	260	260	183	185	178	178	160	177	275	279	369	377	160	160	199	199	186	186	224	228	227	237	142	142	188	205	160	176	187	191	310	310	108	117	219	237	151	153
383838	5658100	172	172	150	152	175	179	191	197	206	216	250	250	171	198	178	180	173	173	0	0	379	385	158	158	199	203	186	186	224	226	225	227	142	147	186	186	172	187	179	187	281	310	114	114	233	237	151	160
424420	5614870	172	174	0	0	177	185	197	197	214	216	259	259	173	173	178	178	139	165	265	279	379	379	158	158	199	199	186	186	224	224	225	225	147	154	188	200	172	172	183	191	314	340	108	114	226	230	149	156
431613	5604377	172	172	141	152	177	194	197	197	204	216	260	287	171	171	178	178	162	162	251	269	369	379	158	158	199	199	186	193	222	226	225	227	142	147	186	188	160	176	173	187	299	328	95	117	219	219	151	168
428678	5606068	172	172	145	145	189	189	195	197	202	212	250	250	185	185	178	178	139	160	251	269	375	375	158	160	199	203	0	0	214	222	225	227	142	142	200	205	172	176	187	189	298	322	114	119	219	219	151	155
436687	5602737	172	172	152	152	177	190	197	197	208	208	260	260	185	185	176	178	160	177	275	279	369	375	160	160	199	203	186	193	222	228	231	231	140	156	190	192	176	187	179	196	298	314	95	108	230	242	151	155
424420	5614870	172	174	0	0	175	189	195	197	206	212	250	260	171	198	178	182	160	160	263	263	369	377	158	158	199	203	189	193	226	226	225	227	142	154	186	188	0	0	175	179	298	302	93	117	230	237	151	160
459442	5592540	172	174	143	145	175	189	197	197	210	218	260	260	192	192	180	182	169	169	275	279	375	377	160	160	199	203	193	193	211	222	225	225	142	148	200	205	187	187	179	187	310	314	108	108	219	219	146	149
386220	5619988	172	172	145	145	175	179	195	197	210	216	250	260	194	198	178	182	139	165	279	279	369	369	158	158	199	199	186	193	209	224	225	231	142	142	186	198	183	183	179	187	310	314	114	117	230	242	155	155
454150	5650015	172	172	150	150	189	189	197	197	204	208	259	260	171	171	178	182	169	169	251	275	0	0	158	158	199	203	186	186	218	230	227	231	142	147	196	203	160	160	187	187	326	328	119	121	210	215	160	164
423048	5655404	172	172	145	145	177	189	191	201	208	210	250	260	171	198	178	180	169	177	263	265	375	375	160	160	199	199	186	186	211	226	225	237	142	147	188	198	172	187	179	193	310	326	112	117	233	233	151	170
408936	5607996	172	172	150	152	189	189	195	197	206	212	250	260	198	198	178	178	139	169	263	263	373	375	158	158	199	199	209	209	211	226	233	233	147	151	201	203	172	183	179	191	310	310	112	119	223	237	150	151
382854	5616734	172	174	0	0	177	189	191	197	196	212	260	287	173	173	178	178	160	177	259	261	0	0	158	158	199	203	186	193	211	224	231	233	140	140	186	201	172	172	187	191	302	310	108	114	222	230	158	160
400806	5618011	172	172	141	152	183	189	201	201	206	212	250	287	192	194	178	180	139	160	251	267	375	379	158	158	199	199	186	186	211	226	225	233	142	147	188	192	160	168	175	179	314	328	112	114	233	233	160	164
382005	5.68572e+06	172	172	0	0	177	189	195	197	216	216	250	260	180	180	178	182	139	145	279	279	375	375	158	158	195	199	193	193	211	228	225	233	140	156	188	194	172	183	179	183	328	345	91	110	230	230	151	164
357920	5659466	172	178	145	152	177	189	197	197	206	206	250	260	171	192	176	180	160	160	261	279	373	379	158	158	199	199	193	193	224	226	231	231	140	151	190	194	172	172	175	189	310	321	108	119	230	230	155	156
457680	5590955	172	178	141	145	175	183	195	197	0	0	250	250	185	185	176	178	175	175	273	275	369	377	158	158	199	199	193	209	211	224	0	0	140	142	201	203	187	199	187	191	340	345	114	117	215	215	155	156
459976	5628713	172	174	150	150	187	189	197	201	206	212	250	260	171	171	178	182	0	0	0	0	0	0	158	160	199	203	186	186	209	224	0	0	142	142	200	207	176	176	179	181	314	328	93	117	226	230	151	164
382793	5624684	172	174	141	145	175	177	197	197	206	206	250	260	196	196	182	182	150	150	251	263	373	375	158	158	199	199	186	186	224	228	227	231	147	147	186	201	172	172	187	191	310	340	95	117	223	242	151	164
356200	5658650	172	174	141	152	187	189	197	197	208	212	250	260	183	194	178	178	139	160	255	275	385	395	158	160	199	199	0	0	218	228	225	225	142	147	188	198	168	183	187	187	298	310	112	114	223	233	155	170
462784	5595781	172	176	141	141	167	185	197	201	210	212	250	260	0	0	178	178	139	171	279	279	375	375	158	158	199	207	186	186	218	228	0	0	0	0	188	194	172	187	179	187	298	306	95	95	226	226	149	164
419090	5610446	174	178	141	141	189	189	197	197	206	212	260	260	180	180	178	178	0	0	251	251	0	0	158	158	199	199	0	0	222	226	231	231	142	144	198	203	187	187	187	196	298	345	108	114	219	223	155	155
377203	5.68404e+06	172	174	141	152	167	189	197	201	206	216	260	260	207	207	178	178	139	160	271	275	369	369	158	158	199	203	186	186	222	224	231	231	140	147	188	188	183	187	187	191	281	328	108	114	219	230	149	157
437925	5599372	172	172	0	0	185	189	195	197	204	220	0	0	173	194	178	180	139	162	251	251	379	379	160	160	199	203	186	193	220	230	227	227	140	151	186	194	168	168	187	191	298	340	117	117	223	230	151	168
386686	5617584	172	176	141	145	189	189	197	197	208	212	260	260	194	194	178	180	169	177	271	279	375	375	158	160	199	199	181	193	0	0	231	231	142	156	188	194	183	187	175	187	339	339	112	117	219	229	151	153
398764	5611973	172	174	141	141	177	189	191	197	206	212	250	250	181	198	178	178	0	0	275	275	375	375	158	160	199	199	193	193	211	218	0	0	0	0	186	186	183	183	179	181	314	318	95	117	219	219	155	164
333863	5.57527e+06	172	174	0	0	177	189	197	201	206	216	250	260	183	192	178	182	160	167	251	279	375	379	158	160	199	203	186	193	218	224	225	225	144	151	194	205	0	0	179	191	298	302	95	117	215	215	149	151
359458	5.53848e+06	172	174	145	145	189	189	197	197	208	212	250	260	194	204	180	182	169	179	263	263	383	383	160	160	199	203	193	193	211	218	0	0	0	0	188	200	176	176	179	179	298	310	110	114	219	230	0	0
329401	5.67224e+06	172	172	141	152	189	194	197	197	212	216	250	260	181	181	180	180	139	145	251	263	375	375	158	160	199	203	186	186	226	228	225	227	0	0	194	198	0	0	175	181	0	0	95	117	229	229	151	168
333863	5.57527e+06	172	176	145	145	177	190	197	197	212	220	260	260	196	198	178	182	139	139	255	273	375	388	158	158	199	199	0	0	218	222	225	225	147	147	188	194	172	172	187	187	298	310	112	117	226	226	151	168
358365	5.55983e+06	172	178	141	152	177	196	197	197	212	212	260	260	180	181	182	182	160	173	265	265	369	375	158	158	199	199	186	186	211	226	227	231	142	147	186	194	187	187	179	189	298	314	102	117	219	223	151	164
357896	5.54344e+06	174	174	141	141	177	190	195	197	206	216	250	250	198	198	178	178	169	173	251	271	377	377	158	158	199	199	186	186	211	226	225	225	142	151	188	205	172	176	179	179	314	314	95	117	241	241	151	164
333863	5.57527e+06	174	174	0	0	189	189	201	201	210	212	260	260	180	194	178	178	160	160	265	279	375	375	158	158	199	199	193	193	222	228	225	227	147	154	188	200	172	183	0	0	314	314	108	112	226	237	0	0
343684	5.56351e+06	174	176	141	141	189	194	197	197	206	208	250	260	194	194	176	178	139	169	265	279	369	379	158	160	199	203	193	193	209	211	231	233	147	158	188	192	172	187	187	191	314	328	100	117	219	219	157	170
358365	5.55983e+06	172	174	0	0	189	189	197	204	202	206	250	260	194	194	178	178	139	173	265	265	377	379	158	160	199	203	181	193	226	228	227	231	142	147	188	188	172	176	179	179	298	328	114	117	230	230	151	160
359458	5.53848e+06	172	176	145	152	175	177	197	197	208	212	250	260	173	198	178	178	139	139	271	271	375	375	158	160	199	199	186	193	211	224	225	233	151	153	186	194	160	187	179	191	281	306	95	114	219	230	164	164
424084	5614560	172	174	152	152	183	185	197	197	206	216	260	260	192	192	178	180	165	169	255	279	375	385	158	158	199	199	186	193	211	222	231	231	142	147	203	203	172	176	175	191	318	340	114	121	219	223	153	170
328116	5.61816e+06	172	174	0	0	175	189	197	197	206	206	250	250	194	194	178	180	169	171	265	281	379	379	158	158	190	199	193	193	211	218	0	0	0	0	0	0	172	183	179	181	299	328	114	121	219	222	146	151
452244	5.58115e+06	172	172	152	152	167	181	197	201	206	214	250	260	171	194	178	182	150	173	263	273	379	383	158	160	199	199	186	186	226	226	231	231	144	147	198	207	168	187	173	181	302	310	108	117	233	233	160	164
445659	5.57789e+06	172	176	0	0	189	189	191	201	204	206	250	250	185	192	178	178	169	169	251	269	379	385	160	160	199	203	193	193	222	222	225	225	152	152	186	196	172	176	191	191	339	340	112	114	226	226	153	155
325430	5.6494e+06	172	174	0	0	175	189	195	195	212	216	250	260	0	0	180	182	139	139	251	263	377	377	160	160	199	199	186	193	224	224	233	233	144	161	188	188	172	172	187	187	302	314	114	117	222	222	151	164
328767	5.65258e+06	174	174	150	152	183	187	191	197	202	216	250	260	194	194	178	182	165	165	257	263	375	375	158	158	203	203	186	201	228	228	225	227	142	156	192	201	160	172	179	181	306	345	100	114	223	223	155	164
439015	5660473	172	174	141	143	177	190	191	197	204	206	260	260	198	198	178	180	150	165	263	273	379	379	158	158	199	199	0	0	211	211	227	227	147	148	200	205	172	187	179	187	281	314	95	121	223	237	151	160
391648	5.58856e+06	172	172	141	141	189	189	197	197	210	216	250	259	194	202	178	178	139	139	271	279	0	0	158	158	199	199	186	186	224	226	227	233	148	148	188	200	183	183	189	191	314	314	108	112	219	237	150	155
353137	5741600	174	174	152	152	177	192	197	197	202	206	250	260	177	177	178	180	165	177	275	279	375	379	158	158	199	199	186	186	224	226	225	225	142	147	188	198	163	187	179	179	302	306	95	114	219	230	160	168
374105	5651500	172	178	141	150	177	185	197	197	206	206	260	260	173	173	178	180	139	139	279	279	0	0	158	160	199	199	186	186	224	230	0	0	142	147	192	192	172	172	187	187	314	318	114	121	219	219	151	160
324826	5.6822e+06	172	172	143	145	175	189	197	197	206	212	260	260	173	198	178	182	139	150	251	263	377	381	158	158	199	199	186	186	224	224	225	225	142	142	192	194	183	187	179	179	298	314	108	114	223	223	160	168
378844	5.68401e+06	172	172	152	152	177	179	197	197	212	212	260	260	171	194	180	182	139	177	271	279	373	379	158	160	199	199	0	0	224	226	225	231	142	156	201	205	183	187	181	187	314	314	114	117	219	233	151	151
357616	5.68959e+06	172	172	145	145	189	189	191	197	208	216	260	260	204	204	178	180	143	173	251	265	375	383	158	158	199	203	193	193	211	222	225	227	156	169	186	203	160	160	187	189	299	310	114	117	237	237	150	160
325339	5.71336e+06	174	176	141	141	177	189	197	201	210	216	250	260	171	171	178	182	139	169	269	275	379	381	158	158	199	203	0	0	214	224	225	225	140	142	188	194	176	183	181	189	281	281	95	108	219	230	160	164
383726	5.6839e+06	172	172	141	141	177	189	197	197	206	216	260	287	192	192	178	182	169	169	271	279	375	375	158	158	199	199	186	186	218	224	231	233	140	142	188	188	156	187	179	187	299	314	114	117	219	233	149	153
360800	5.68116e+06	174	174	145	145	189	189	197	197	206	212	250	260	177	194	178	180	139	169	263	271	375	375	158	158	199	199	186	193	224	224	225	231	142	147	188	188	179	179	179	179	298	314	114	117	219	230	151	153
357605	5.68452e+06	172	178	141	141	177	189	191	197	206	206	250	260	171	194	178	180	139	169	263	279	377	383	158	160	199	199	0	0	211	226	225	227	142	147	186	205	187	187	179	179	302	314	100	117	226	226	155	160
355883	5.6864e+06	174	176	141	141	187	189	197	201	196	208	259	260	171	194	178	182	173	177	251	271	0	0	160	160	199	199	186	193	222	224	225	225	142	162	188	188	172	172	179	189	314	327	112	117	219	226	151	153
394322	5.72754e+06	172	172	141	152	167	185	195	197	206	220	250	250	194	194	178	178	139	160	279	279	369	379	158	160	199	199	0	0	226	228	227	227	140	142	186	188	160	187	179	183	299	321	100	114	219	241	151	156
385700	5.70181e+06	172	172	152	152	185	189	197	201	206	206	250	250	198	198	178	180	139	169	0	0	0	0	158	158	199	199	193	193	211	224	225	231	142	147	188	188	172	179	179	179	299	312	117	119	219	229	155	164
392674	5.72758e+06	172	174	145	145	175	189	191	191	208	212	260	260	0	0	180	180	139	165	263	271	379	395	158	158	199	203	0	0	209	211	225	225	142	144	196	200	156	172	179	189	298	314	117	117	226	226	151	151
325339	5.71336e+06	172	174	141	145	177	190	197	197	202	212	250	260	198	198	178	182	160	177	269	279	373	377	160	160	199	203	186	186	222	230	225	237	144	147	192	200	187	187	179	179	306	310	95	117	219	219	149	164
393612	5.69193e+06	172	172	150	150	177	189	197	197	206	216	260	260	198	198	180	180	165	169	251	251	375	381	158	160	199	199	186	186	211	226	231	231	140	142	200	203	172	187	0	0	314	340	95	117	230	230	155	160
382065	5.68228e+06	172	172	152	152	189	194	191	201	212	216	260	260	180	180	178	180	160	177	267	273	377	377	158	158	203	207	186	186	222	226	0	0	151	154	186	188	187	187	179	189	314	324	91	108	215	215	151	151
410264	5.71267e+06	172	174	150	150	185	189	191	197	208	208	260	260	185	185	178	180	139	162	263	279	375	379	158	158	193	199	0	0	224	226	225	233	147	147	186	201	172	183	179	187	293	339	108	117	230	230	153	160
382065	5.68228e+06	172	172	141	145	177	177	197	204	0	0	250	260	192	192	180	180	160	169	263	271	383	388	158	158	203	203	186	186	211	232	227	227	142	142	194	198	187	187	173	187	299	302	112	117	230	230	162	166
345950	5.67662e+06	172	172	152	152	194	196	197	197	202	206	250	260	173	173	178	180	160	160	263	275	375	377	158	158	199	203	186	186	224	224	225	231	142	142	188	205	183	183	181	191	318	340	117	123	223	223	155	170
331946	5.7287e+06	172	172	150	150	185	189	197	197	196	206	250	250	194	194	178	178	160	177	271	275	377	379	158	158	199	199	186	209	222	226	231	231	144	147	186	198	172	187	179	179	302	310	108	119	210	215	151	164
356443	5.70582e+06	172	174	152	152	177	189	197	197	206	206	250	250	177	181	178	178	143	175	261	271	375	379	158	158	199	199	186	186	211	228	231	233	142	161	201	205	172	187	181	191	302	328	108	108	223	230	151	164
366184	5.70231e+06	168	172	141	152	185	189	201	204	206	212	260	260	185	185	186	186	173	177	275	279	375	379	158	160	199	199	186	193	224	226	225	227	142	147	186	194	176	176	0	0	298	310	119	119	219	230	155	157
328870	5.65586e+06	172	172	145	145	177	189	197	197	214	214	260	260	194	194	178	180	165	173	269	279	373	379	158	160	199	199	186	193	218	228	0	0	140	147	186	186	172	187	175	189	314	328	117	117	223	223	155	170
382481	5.70349e+06	172	174	141	141	192	194	197	197	204	208	250	259	171	198	178	178	139	169	261	273	373	381	158	158	203	203	186	193	214	224	227	231	142	144	188	188	156	156	179	179	298	326	108	119	219	223	155	160
321695	5.70201e+06	172	172	0	0	189	189	197	197	204	206	260	260	194	198	178	182	139	150	265	277	369	379	160	160	199	203	181	186	218	237	225	225	142	142	188	205	168	172	191	191	302	302	95	117	223	226	151	168
382481	5.70349e+06	172	174	141	141	183	189	197	197	196	204	250	260	173	173	178	178	165	169	263	263	369	379	158	158	199	203	186	186	224	224	225	231	140	142	188	203	160	191	187	193	321	326	117	119	219	223	164	166
335719	5.71939e+06	172	172	145	145	185	189	201	204	212	220	250	260	198	198	178	178	139	177	275	277	375	379	158	158	199	203	186	186	211	211	233	233	142	147	196	196	172	172	0	0	310	318	95	114	219	219	151	151
459381	5624907	172	184	141	141	185	190	197	197	206	210	260	260	194	194	178	182	145	160	255	273	379	379	158	160	199	203	186	193	224	224	227	231	142	153	188	194	172	187	179	187	310	314	100	117	219	226	156	164
392674	5.72758e+06	172	172	141	152	177	183	195	197	212	212	260	260	171	171	178	182	139	154	251	275	375	379	158	160	199	199	0	0	226	228	227	231	142	167	188	200	183	187	179	181	328	332	112	117	223	223	151	164
332041	5.63772e+06	172	174	143	152	189	190	197	197	202	202	250	250	187	187	178	180	160	179	267	279	379	379	158	158	199	199	186	193	224	226	225	227	142	142	188	196	172	183	0	0	340	340	114	117	219	219	146	151
378844	5.68401e+06	174	174	143	143	189	189	191	197	206	212	250	260	177	192	180	180	143	145	271	273	373	379	158	158	199	199	186	186	226	230	225	231	142	142	186	198	172	187	191	191	298	314	108	117	219	219	151	162
390453	5.69847e+06	172	172	0	0	185	189	197	197	206	206	260	260	173	173	178	182	139	160	265	265	375	375	158	160	199	203	0	0	222	224	231	231	142	154	186	188	0	0	187	189	302	314	100	114	215	215	151	155
382080	5.68895e+06	172	174	141	141	196	196	193	197	204	220	0	0	185	196	178	180	143	177	261	273	375	379	160	160	199	199	186	193	224	226	225	227	142	142	188	201	172	172	179	191	310	314	100	117	219	219	146	151
382103	5.68394e+06	172	172	141	141	189	189	197	197	212	216	250	260	171	192	178	178	139	177	263	277	375	375	158	158	199	199	181	201	220	220	231	231	142	142	186	198	172	187	181	187	306	310	114	119	219	226	153	164
393851	5.70325e+06	172	172	141	152	194	194	195	197	202	202	250	260	171	173	178	178	139	177	251	271	375	379	158	160	199	199	186	201	222	222	227	231	144	167	186	188	160	160	181	181	310	345	100	108	219	237	151	164
382103	5.68394e+06	172	172	0	0	183	189	197	197	216	216	260	260	198	198	178	182	169	173	261	279	375	379	160	160	203	203	186	193	211	222	225	233	140	151	186	188	168	168	179	181	310	314	100	108	223	223	151	160
356021	5.69125e+06	174	174	150	150	190	194	197	197	210	216	260	260	198	198	178	178	160	177	271	279	379	381	158	158	199	199	181	186	222	228	225	227	142	148	188	188	160	187	187	187	302	302	108	119	223	223	156	164
378844	5.68401e+06	172	172	141	150	177	190	197	201	206	212	259	287	173	173	178	178	139	160	0	0	375	375	158	158	195	199	186	186	209	211	231	231	147	151	186	203	172	187	187	187	314	328	95	112	230	237	155	170
389632	5.73736e+06	172	172	145	145	185	189	197	201	206	212	250	250	0	0	178	178	139	143	269	279	379	379	158	158	199	199	186	186	211	228	225	227	147	167	203	205	172	187	179	187	281	345	114	117	219	237	151	155
392606	5.72433e+06	172	172	141	141	177	189	191	201	212	216	250	260	185	192	178	182	139	143	0	0	375	379	158	158	193	199	193	193	211	228	231	231	142	167	198	198	187	187	175	187	306	328	117	117	219	219	151	160
392187	5.70168e+06	172	172	145	145	194	194	195	197	208	210	260	260	192	192	178	180	160	160	251	263	0	0	158	158	199	203	0	0	211	222	227	227	147	147	173	173	172	183	181	187	298	298	100	117	230	233	0	0
378844	5.68401e+06	172	172	152	152	183	189	195	197	206	206	250	250	171	192	178	180	139	145	269	271	379	395	158	158	199	199	0	0	222	226	227	233	142	144	188	196	156	156	179	187	314	314	114	119	219	219	155	156
353218	5.72815e+06	172	172	141	141	175	196	191	197	206	216	250	260	194	194	178	182	143	171	279	279	373	379	158	158	199	203	181	193	211	228	227	231	147	154	192	200	176	183	187	191	314	345	95	119	219	226	151	155
339267	5.75111e+06	172	172	141	145	177	189	191	197	0	0	260	260	173	173	178	178	139	173	263	273	369	379	158	160	199	199	193	193	226	228	0	0	144	147	200	200	160	172	187	187	302	306	95	117	219	219	151	160
395642	5.71132e+06	172	176	141	141	177	177	197	197	206	212	250	260	171	198	0	0	169	177	251	273	375	379	158	158	199	203	0	0	211	226	225	225	147	151	188	201	172	187	187	191	314	327	114	117	230	230	153	156
333951	5.71297e+06	172	172	0	0	177	189	197	201	204	212	250	260	185	192	178	178	150	177	265	281	375	375	158	160	203	203	186	186	222	226	225	233	140	147	196	205	172	172	179	191	281	310	95	117	219	219	146	164
326831	5.70676e+06	172	174	141	141	167	175	197	197	212	216	250	250	198	198	178	178	160	160	261	279	0	0	158	158	199	203	181	186	218	228	225	233	142	142	205	205	168	168	175	181	310	328	114	117	226	233	149	155
352425	5.69345e+06	172	176	145	145	189	190	197	197	212	216	250	260	198	198	178	180	169	177	251	279	381	388	158	158	203	203	186	193	218	222	225	231	142	142	205	205	176	191	179	189	281	314	114	117	219	229	155	160
336532	5.70735e+06	172	176	0	0	187	190	197	197	206	216	250	250	180	180	178	180	139	173	279	281	375	381	160	160	199	203	181	193	226	228	227	227	142	151	198	205	172	172	181	189	298	314	108	114	0	0	0	0
354702	5.68755e+06	172	172	0	0	175	175	201	201	0	0	250	260	173	173	178	178	139	165	279	279	383	395	158	158	203	203	193	193	211	230	225	227	147	147	188	194	183	187	187	191	299	299	95	110	226	237	155	168
348191	5.6963e+06	172	172	150	152	190	190	197	197	214	214	260	260	194	198	178	178	139	160	273	277	375	375	158	160	199	203	193	193	214	222	225	227	142	147	186	198	168	176	179	191	281	324	100	117	223	223	156	160
377629	5.65035e+06	172	172	152	152	175	192	197	197	208	210	250	260	173	194	178	178	139	165	251	251	375	379	160	160	203	203	193	193	224	230	227	231	140	147	188	205	172	172	179	191	310	314	100	108	0	0	151	151
348931	5.69907e+06	172	174	0	0	177	189	197	203	206	206	250	260	185	185	176	178	160	177	271	279	375	377	158	158	199	207	0	0	211	224	225	227	147	147	192	198	168	176	187	191	306	314	110	117	0	0	151	164
336180	5.70755e+06	172	176	0	0	175	189	197	197	204	212	250	287	180	180	180	180	139	143	273	279	375	375	158	158	199	199	0	0	211	226	231	231	0	0	192	200	187	187	175	179	302	302	95	108	226	226	146	153
348153	5.69633e+06	174	174	0	0	175	187	197	197	204	212	259	260	180	194	178	178	139	169	265	279	0	0	160	160	199	199	186	186	226	230	225	225	154	163	194	205	160	187	179	187	314	314	100	112	219	219	151	151
351944	5.6862e+06	172	172	141	141	185	194	195	197	206	216	250	260	192	192	178	178	139	175	265	279	369	375	158	160	199	199	186	186	224	224	227	237	142	142	203	207	176	179	179	179	302	310	95	114	0	0	151	156
386504	5.64523e+06	172	174	0	0	177	194	197	197	208	210	250	260	194	194	178	178	145	162	269	279	0	0	158	158	199	199	186	193	214	226	225	231	147	152	186	194	168	172	181	189	323	326	95	117	222	222	151	151
377267	5.64937e+06	172	172	145	145	185	189	197	197	212	220	250	250	194	194	178	178	139	160	271	271	379	379	158	160	199	203	186	186	209	228	225	227	142	142	190	194	160	160	189	191	310	318	114	117	0	0	160	170
355737	5.68754e+06	172	172	0	0	189	190	197	197	216	216	250	260	171	198	178	182	139	145	269	271	375	375	158	160	199	199	181	186	222	226	227	227	140	151	194	205	156	176	179	187	298	306	108	117	0	0	164	166
351064	5.69431e+06	168	172	141	150	189	189	197	197	206	216	260	260	192	204	178	182	169	173	251	265	375	375	158	160	203	203	193	193	220	228	227	231	142	142	201	201	176	176	179	189	310	345	95	121	219	223	151	153
344782	5.70639e+06	167	172	0	0	173	189	197	197	206	212	260	260	192	196	178	182	139	150	265	271	375	377	158	158	199	199	186	193	222	222	225	231	142	142	198	203	176	176	179	187	310	326	93	112	219	219	153	156
345942	5.70647e+06	172	172	0	0	189	189	195	197	206	212	250	260	192	192	0	0	0	0	0	0	0	0	0	0	0	0	0	0	0	0	0	0	0	0	0	0	0	0	0	0	0	0	0	0	0	0	0	0
347018	5.70642e+06	172	172	0	0	189	189	197	197	212	216	260	260	171	194	178	178	160	177	279	279	375	388	158	160	199	199	193	201	211	224	227	231	142	144	201	205	172	172	179	191	302	328	95	119	226	229	153	153
348345	5.69955e+06	172	174	0	0	177	185	191	197	196	204	250	250	194	194	178	180	169	169	263	279	375	390	158	158	199	199	186	186	211	226	225	227	147	147	194	200	172	187	179	179	299	328	112	117	219	223	151	151
348713	5.69971e+06	172	174	141	145	194	194	197	197	204	216	250	260	0	0	178	178	139	162	271	271	375	375	158	160	199	199	186	186	222	226	225	227	142	142	186	198	172	183	179	191	312	314	114	117	226	226	160	162
380901	5.6851e+06	174	176	141	152	175	183	197	197	204	212	250	260	173	173	178	178	173	177	269	273	379	379	158	160	199	199	193	193	218	226	227	231	140	144	188	188	176	176	179	189	310	328	119	119	219	233	151	151
351500	5.69393e+06	172	172	141	141	179	187	195	197	202	206	260	260	173	173	0	0	145	177	275	277	383	383	158	158	199	199	193	193	224	224	0	0	147	147	186	188	172	183	187	191	298	314	117	121	219	242	155	164
352821	5.69213e+06	172	174	145	150	173	189	197	197	206	206	260	260	194	194	178	178	173	175	265	271	379	385	158	160	199	199	0	0	216	218	225	227	140	142	186	188	172	172	179	179	302	328	100	117	219	219	151	160
350609	5.68594e+06	172	172	141	152	177	189	197	197	204	212	260	260	180	180	176	186	139	175	271	279	375	385	158	158	195	199	186	193	220	222	0	0	152	162	188	188	172	172	179	191	310	310	100	117	230	230	151	157
366079	5.6635e+06	172	174	145	145	177	189	195	197	206	206	250	260	0	0	178	180	143	165	263	265	377	379	158	160	199	199	0	0	209	226	225	231	147	162	207	207	183	183	179	187	310	318	95	108	226	226	151	152
351697	5.68754e+06	172	178	150	150	177	185	197	197	212	216	250	259	192	192	178	178	139	143	265	279	369	379	158	158	199	199	181	193	222	241	225	227	147	156	205	207	172	172	183	189	281	310	117	117	223	223	151	160
366281	5.66354e+06	174	176	0	0	190	194	197	197	212	216	260	260	173	190	178	180	143	143	263	269	375	379	158	160	203	203	193	193	211	224	225	227	147	147	188	200	172	187	187	191	298	314	95	117	223	230	155	156
366079	5.6635e+06	172	172	141	141	190	190	195	197	206	212	260	260	198	204	176	178	165	177	265	279	375	379	158	158	199	199	0	0	224	228	231	231	142	147	186	203	183	183	187	191	318	340	100	117	219	219	162	168
348056	5.69912e+06	172	172	141	150	187	192	197	197	206	216	260	260	185	202	178	178	143	165	269	279	375	379	158	160	199	203	193	193	220	230	225	225	142	142	188	198	168	176	179	181	298	299	117	119	233	237	155	170
377777	5650291	172	172	0	0	175	183	191	197	204	206	250	260	171	192	178	178	139	177	263	269	375	390	158	158	199	203	0	0	224	226	225	233	147	152	198	205	176	176	179	179	298	310	100	110	215	215	151	151
390962	5651842	172	174	141	141	177	189	195	197	212	212	250	260	180	180	178	178	150	177	259	263	375	377	158	158	203	203	193	193	211	228	225	233	147	147	186	194	172	176	173	191	310	318	117	117	0	0	151	158
390962	5651842	174	174	141	143	177	189	193	197	212	212	250	250	180	194	178	178	150	169	263	279	375	375	158	160	199	203	186	193	226	228	0	0	142	147	186	194	176	191	0	0	302	318	112	117	237	241	151	151
371132	5651430	172	172	145	145	177	196	197	197	210	220	250	250	185	192	180	182	139	169	265	279	375	390	158	158	199	199	186	193	226	230	225	231	151	154	200	200	172	199	179	181	298	326	91	114	219	237	149	151
